# Supplementary material for: catena-Poly[[tribenzyl­tin(IV)]-μ-2-(piperidin-1-ylcarbothio­ylsulfan­yl)acetato-κ2 O:O′]
Source: Acta Crystallogr Sect E Struct Rep Online. 2010 Sep 8;66(Pt 10):m1222. doi: 10.1107/S1600536810035221 (PMC2983362; doi:10.1107/S1600536810035221)
Supplement: Supplementary file 2 [file e-66-m1222-Isup2.hkl]

# 
# h,k,l, Fc-squared, Fo-squared, sigma(Fo-squared) and status flag 
# 
data_I
_shelx_title '  P1 4513 Friedel pairs' 
_shelx_refln_list_code          4 
_shelx_F_calc_maximum      171.71 
_exptl_crystal_F_000       624.00 
_reflns_d_resolution_high  0.7697 
 
loop_ 
 _symmetry_equiv_pos_as_xyz 
 'x, y, z' 
 
_cell_length_a    10.7500 
_cell_length_b    11.3594 
_cell_length_c    12.5494 
_cell_angle_alpha  79.494 
_cell_angle_beta   81.890 
_cell_angle_gamma  75.294 
 
_shelx_F_squared_multiplier     1.000 
 
loop_ 
 _refln_index_h 
 _refln_index_k 
 _refln_index_l 
 _refln_F_squared_calc 
 _refln_F_squared_meas 
 _refln_F_squared_sigma 
 _refln_observed_status 
  -3  -5 -16       33.33       36.13     15.17 o 
  -2  -5 -16       38.86       49.03     15.53 o 
  -4  -4 -16       30.00       43.19     10.87 o 
  -3  -4 -16       10.78       19.10      8.99 o 
  -2  -4 -16       40.33       45.65     10.06 o 
  -1  -4 -16        5.57       -5.33     10.37 o 
   0  -4 -16       34.32       48.24     13.76 o 
  -4  -3 -16       54.35       46.26     11.06 o 
  -3  -3 -16        1.30       -4.76     11.93 o 
  -2  -3 -16       66.24       86.17     20.72 o 
  -1  -3 -16        4.41       -5.56      7.70 o 
   0  -3 -16       45.02       54.47     10.14 o 
  -4  -2 -16       44.76       47.45     11.05 o 
  -3  -2 -16        1.16        0.06      7.97 o 
  -2  -2 -16       67.26       84.44     24.58 o 
  -1  -2 -16        6.99        7.79      8.26 o 
   0  -2 -16       12.96        0.82     10.73 o 
  -3  -1 -16       10.37        7.83     11.12 o 
  -2  -1 -16       17.06       19.71     12.04 o 
  -1  -1 -16       18.13        6.09     11.29 o 
   0  -1 -16       51.13       51.53     15.01 o 
  -2   0 -16        7.75       -7.83      9.91 o 
  -1   0 -16       21.78       21.06     12.57 o 
  -4  -8 -15        9.86       13.72     13.33 o 
  -3  -8 -15       39.06       54.50     16.06 o 
  -2  -8 -15        1.12        5.10     12.18 o 
  -6  -7 -15        0.79      -14.05     13.10 o 
  -5  -7 -15       34.62       48.01     16.68 o 
  -4  -7 -15        2.01        7.31     13.00 o 
  -3  -7 -15      111.63      107.48     18.82 o 
  -2  -7 -15        8.07       18.99     12.90 o 
  -1  -7 -15       37.34       42.25     13.43 o 
   0  -7 -15        0.89        3.46     12.47 o 
  -6  -6 -15       17.06       27.64     14.58 o 
  -5  -6 -15       57.80       55.12     16.45 o 
  -4  -6 -15       12.02       17.90     13.59 o 
  -3  -6 -15       46.01       62.99     16.03 o 
  -2  -6 -15        3.94      -10.50     11.06 o 
  -1  -6 -15       54.55       60.03     14.68 o 
   0  -6 -15        9.41       18.96     11.49 o 
   1  -6 -15       39.16       61.37     15.34 o 
  -7  -5 -15       29.75        8.16     14.55 o 
  -6  -5 -15       18.57       26.39     15.53 o 
  -5  -5 -15       42.58       35.80     15.17 o 
  -4  -5 -15       56.33       64.13     11.45 o 
  -3  -5 -15       21.35       12.99      8.21 o 
  -2  -5 -15       12.08       19.28     13.16 o 
  -1  -5 -15       84.87       74.08     15.86 o 
   0  -5 -15        6.36       19.88     11.85 o 
   1  -5 -15       46.42       56.77     15.30 o 
   2  -5 -15        1.01       17.64     12.37 o 
  -7  -4 -15       18.24       15.30     14.68 o 
  -6  -4 -15       54.64       54.30     17.57 o 
  -5  -4 -15       10.15       10.46     12.87 o 
  -4  -4 -15       41.93       35.81      9.75 o 
  -3  -4 -15       68.58       62.59     11.08 o 
  -2  -4 -15       76.20       79.95     11.25 o 
  -1  -4 -15       24.43       17.89      9.35 o 
   0  -4 -15        1.23        6.52     10.33 o 
   1  -4 -15       25.78       33.34     13.46 o 
   2  -4 -15       38.63       68.58     14.55 o 
  -7  -3 -15        5.65      -14.81     12.60 o 
  -6  -3 -15       69.34       68.71     18.46 o 
  -5  -3 -15       12.71        5.40     13.16 o 
  -4  -3 -15       54.18       54.83     10.35 o 
  -3  -3 -15        2.83       15.10      8.41 o 
  -2  -3 -15       75.67       86.31     12.04 o 
  -1  -3 -15       16.00       10.61     10.89 o 
   0  -3 -15       88.38      113.62     17.47 o 
   1  -3 -15       10.40        5.56      6.87 o 
   2  -3 -15       40.87       56.93     13.59 o 
   3  -3 -15       32.46       51.27     13.53 o 
  -6  -2 -15       49.15       34.55     15.24 o 
  -5  -2 -15        2.33       -2.42     12.77 o 
  -4  -2 -15      103.93       84.77     17.84 o 
  -3  -2 -15        5.48        6.02      8.09 o 
  -2  -2 -15      113.43      131.49     13.37 o 
  -1  -2 -15        9.85       11.19      8.11 o 
   0  -2 -15       74.59       70.00     10.44 o 
   1  -2 -15        9.62       13.44      7.43 o 
   2  -2 -15       64.07       73.75     14.97 o 
  -6  -1 -15       63.56       55.88     17.05 o 
  -5  -1 -15       38.23       32.88     10.35 o 
  -4  -1 -15       42.23       47.72     10.58 o 
  -3  -1 -15        1.21       -7.30     10.88 o 
  -2  -1 -15       92.36      117.14     13.74 o 
  -1  -1 -15       32.06       37.12     13.33 o 
   0  -1 -15       22.73       26.06     11.98 o 
   1  -1 -15        7.53       17.08     11.32 o 
   2  -1 -15      100.22      102.05     17.08 o 
   3  -1 -15        3.66      -11.12      9.61 o 
  -6   0 -15       26.75       19.81     10.17 o 
  -5   0 -15       36.04       41.45     10.91 o 
  -4   0 -15       30.00       25.73     13.20 o 
  -3   0 -15       20.11       21.88     12.08 o 
  -2   0 -15       17.46        8.72     11.29 o 
  -1   0 -15       45.46       36.76     13.06 o 
   0   0 -15       77.91       90.73     17.21 o 
   1   0 -15       46.03       54.96     14.87 o 
   2   0 -15       31.72       38.60     13.46 o 
   3   0 -15        2.20       -6.55      9.25 o 
  -5   1 -15       50.96       57.13     16.42 o 
  -4   1 -15       29.51       30.14     13.53 o 
  -3   1 -15       36.80       36.27     13.43 o 
  -2   1 -15       26.91       25.14     12.74 o 
  -1   1 -15       29.38       29.88     12.77 o 
   0   1 -15       16.62        8.79     11.29 o 
   1   1 -15       37.07       44.06     13.46 o 
   2   1 -15        7.17       13.13     11.52 o 
   3   1 -15       28.57       35.41     13.99 o 
  -4   2 -15        2.99       -1.71     11.39 o 
  -3   2 -15       24.62       13.33     11.45 o 
  -2   2 -15       10.69        7.14     11.68 o 
  -1   2 -15       50.24       56.21     15.14 o 
   0   2 -15       13.12       10.43     11.91 o 
   1   2 -15       52.98       47.52     14.61 o 
   2   2 -15       14.19       13.36     11.22 o 
  -2   3 -15        6.29       15.73     13.10 o 
  -1   3 -15       41.98       36.10     14.45 o 
   0   3 -15       13.49        4.25     10.70 o 
  -6  -9 -14       15.79        3.06     12.57 o 
  -5  -9 -14       15.13        2.60     12.37 o 
  -4  -9 -14       37.45       24.68     14.81 o 
  -3  -9 -14       26.58       18.86     12.74 o 
  -2  -9 -14       28.82       29.35     13.00 o 
  -1  -9 -14       15.24       13.10     11.91 o 
  -7  -8 -14       76.74       89.48     18.86 o 
  -6  -8 -14       35.24       32.65     16.29 o 
  -5  -8 -14       62.84       68.22     17.15 o 
  -4  -8 -14       18.13        5.86     12.83 o 
  -3  -8 -14       43.32       37.48     14.51 o 
  -2  -8 -14       10.98        4.44     11.68 o 
  -1  -8 -14       58.00       59.33     14.91 o 
   0  -8 -14        9.65        6.88     11.72 o 
   1  -8 -14       30.36       38.93     14.08 o 
  -8  -7 -14        5.53       -5.66     14.02 o 
  -7  -7 -14       64.79       71.84     18.36 o 
  -6  -7 -14       10.75        7.34     14.18 o 
  -5  -7 -14       83.45       55.88     15.93 o 
  -4  -7 -14        9.08       -3.59     12.27 o 
  -3  -7 -14       81.47       76.74     16.32 o 
  -2  -7 -14       23.24       36.89     13.20 o 
  -1  -7 -14       59.11       61.08     14.55 o 
   0  -7 -14       10.40       -4.01      9.48 o 
   1  -7 -14       87.30       83.79     16.52 o 
   2  -7 -14        3.25        7.40     11.39 o 
  -8  -6 -14       25.21        3.75     15.24 o 
  -7  -6 -14      102.98       79.11     18.59 o 
  -6  -6 -14       34.65       28.01     15.34 o 
  -5  -6 -14       80.69       94.74     17.97 o 
  -4  -6 -14        2.69        8.95     12.41 o 
  -3  -6 -14      163.97      189.92     22.21 o 
  -2  -6 -14        7.44        0.10     10.93 o 
  -1  -6 -14       54.41       41.76     12.67 o 
   0  -6 -14       24.16       24.94     11.29 o 
   1  -6 -14       61.73       83.59     16.36 o 
   2  -6 -14        7.29        7.83     11.45 o 
   3  -6 -14       75.35       89.35     16.19 o 
  -8  -5 -14       16.91       11.19     13.79 o 
  -7  -5 -14       64.91       32.74     15.93 o 
  -6  -5 -14       27.46       29.55     14.87 o 
  -5  -5 -14      114.15       93.66     18.46 o 
  -4  -5 -14       25.18       34.72     14.51 o 
  -3  -5 -14       97.55      100.74     11.84 o 
  -2  -5 -14       13.27       11.80      7.81 o 
  -1  -5 -14       94.70      114.42     17.18 o 
   0  -5 -14       21.09       12.47     11.06 o 
   1  -5 -14       40.05       36.59     12.97 o 
   2  -5 -14        3.79       14.25     10.40 o 
   3  -5 -14      103.02      139.30     19.15 o 
   4  -5 -14        0.02        9.61     10.86 o 
  -8  -4 -14       45.14       72.96     18.43 o 
  -7  -4 -14       11.71      -13.49     12.54 o 
  -6  -4 -14        8.42       13.03     14.05 o 
  -5  -4 -14       95.80       92.87     18.00 o 
  -4  -4 -14      114.23      145.62     19.94 o 
  -3  -4 -14       77.17       76.78     10.66 o 
  -2  -4 -14       85.09       93.65     11.66 o 
  -1  -4 -14      119.16      125.94     12.52 o 
   0  -4 -14       18.19       10.83      7.25 o 
   1  -4 -14      125.39      135.29     17.64 o 
   2  -4 -14        6.23       15.50     10.63 o 
   3  -4 -14       17.20       27.12     11.85 o 
   4  -4 -14        7.03      -11.12      8.06 o 
  -8  -3 -14       56.26       50.42     17.18 o 
  -7  -3 -14       16.23        2.67     13.43 o 
  -6  -3 -14      107.59      109.22     19.09 o 
  -5  -3 -14       21.67       15.20     12.83 o 
  -4  -3 -14       71.69       62.03     15.17 o 
  -3  -3 -14       89.70       87.23     11.40 o 
  -2  -3 -14      136.38      156.20     13.91 o 
  -1  -3 -14       52.90       44.55      9.04 o 
   0  -3 -14       38.48       43.05      8.98 o 
   1  -3 -14       35.70       42.85     11.88 o 
   2  -3 -14       90.73      115.08     16.92 o 
   3  -3 -14       26.44       37.22     12.44 o 
   4  -3 -14       50.21       63.22     13.95 o 
   5  -3 -14       39.04       38.96     12.87 o 
  -8  -2 -14       76.34       75.23     18.53 o 
  -7  -2 -14        5.63      -16.29     11.88 o 
  -6  -2 -14       88.83       86.48     17.67 o 
  -5  -2 -14        5.72       -1.94     11.78 o 
  -4  -2 -14      116.73      107.40     13.01 o 
  -3  -2 -14        1.72        4.83     12.47 o 
  -2  -2 -14      110.36      110.94     12.15 o 
  -1  -2 -14       15.79       11.37      7.34 o 
   0  -2 -14      163.66      189.49     14.46 o 
   1  -2 -14       15.69       32.76      8.11 o 
   2  -2 -14      109.05      114.86     16.44 o 
   3  -2 -14       29.49       33.49      8.21 o 
  -8  -1 -14       50.27       43.87     15.86 o 
  -7  -1 -14        1.75      -14.74     10.96 o 
  -6  -1 -14       96.48       94.25     18.13 o 
  -5  -1 -14       23.80       11.39     13.49 o 
  -4  -1 -14      126.01      128.33     13.78 o 
  -3  -1 -14        2.37       -6.11      7.14 o 
  -2  -1 -14      196.94      251.84     16.86 o 
  -1  -1 -14        1.71        4.90      7.10 o 
   0  -1 -14       67.28       81.68     10.98 o 
   1  -1 -14        7.32       10.72      6.53 o 
   2  -1 -14       95.78      118.31     17.01 o 
   3  -1 -14        0.33      -12.83      8.56 o 
   4  -1 -14       43.50       59.10     14.25 o 
   5  -1 -14        2.43      -11.58      8.49 o 
  -7   0 -14       23.98        0.20     13.43 o 
  -6   0 -14      119.21      148.25     20.93 o 
  -5   0 -14       38.95       16.83     10.27 o 
  -4   0 -14       89.74       98.30     12.50 o 
  -3   0 -14        7.90       -0.86      8.49 o 
  -2   0 -14       85.20       91.83     11.45 o 
  -1   0 -14       56.81       50.22     14.25 o 
   0   0 -14       48.11       42.65     13.49 o 
   1   0 -14       32.45       22.38     10.89 o 
   2   0 -14      137.89      117.65     17.54 o 
   3   0 -14        0.18        1.35      9.84 o 
   4   0 -14       80.16       93.23     16.75 o 
   5   0 -14        0.97       -4.97      9.77 o 
  -7   1 -14       45.81       19.71     14.68 o 
  -6   1 -14       15.67       -8.19     12.60 o 
  -5   1 -14       41.12       39.53     10.32 o 
  -4   1 -14       68.07       59.93     15.60 o 
  -3   1 -14       59.40       97.80     18.56 o 
  -2   1 -14       57.78       46.99     13.89 o 
  -1   1 -14       55.86       56.24     14.68 o 
   0   1 -14      136.17      108.57     17.97 o 
   1   1 -14       60.34      103.37     17.61 o 
   2   1 -14       27.45       49.66     13.39 o 
   3   1 -14        2.14       -6.91      8.85 o 
   4   1 -14       39.43       63.81     15.47 o 
   5   1 -14       28.73       38.17     12.97 o 
  -6   2 -14        2.47       -0.46     12.18 o 
  -5   2 -14       93.04       94.32     18.86 o 
  -4   2 -14       12.72       -0.49     10.63 o 
  -3   2 -14       43.39       50.88     14.48 o 
  -2   2 -14       57.67       54.86     14.68 o 
  -1   2 -14       62.14       67.86     15.70 o 
   0   2 -14       60.68       46.50     13.92 o 
   1   2 -14       64.63       50.28     14.32 o 
   2   2 -14       25.50       17.05     11.91 o 
   3   2 -14       47.77       47.13     13.46 o 
   4   2 -14       35.60       26.13     12.83 o 
  -5   3 -14       56.20       64.67     17.21 o 
  -4   3 -14        5.13        4.28     12.08 o 
  -3   3 -14       58.01       52.32     15.80 o 
  -2   3 -14        7.88       -1.84     11.42 o 
  -1   3 -14       97.01       50.22     14.58 o 
   0   3 -14       14.81       21.36     11.81 o 
   1   3 -14       83.38       90.37     16.78 o 
   2   3 -14       22.06       14.87     11.19 o 
   3   3 -14       30.95       25.50     12.37 o 
   4   3 -14       21.10       12.60     11.98 o 
  -3   4 -14       90.41      103.20     19.68 o 
  -2   4 -14        9.52       -1.91     11.78 o 
  -1   4 -14       47.48       55.25     16.39 o 
   0   4 -14        0.19       -8.06      9.05 o 
   1   4 -14       53.76       46.57     15.20 o 
   2   4 -14        6.00       -2.17     10.66 o 
   3   4 -14       40.09       39.29     13.89 o 
  -1   5 -14       34.08       15.93     13.13 o 
   0   5 -14       20.76       13.99     12.08 o 
   1   5 -14       36.28       37.06     14.55 o 
  -6 -10 -13       66.60       83.23     18.36 o 
  -5 -10 -13       15.54        0.95     12.67 o 
  -4 -10 -13       60.30       50.32     15.11 o 
  -3 -10 -13        6.22       -4.05     10.10 o 
  -2 -10 -13       64.30       77.43     15.93 o 
  -1 -10 -13        7.42        5.13     11.25 o 
   0 -10 -13       15.92        8.26     11.35 o 
  -8  -9 -13       33.62       22.31     14.97 o 
  -7  -9 -13       12.01        0.63     13.79 o 
  -6  -9 -13      107.97      105.21     20.07 o 
  -5  -9 -13       26.98       23.69     13.36 o 
  -4  -9 -13       83.24      111.00     18.86 o 
  -3  -9 -13       27.78        4.67     11.62 o 
  -2  -9 -13       26.03       35.84     12.90 o 
  -1  -9 -13       10.81       13.39     11.88 o 
   0  -9 -13       83.79      104.45     17.80 o 
   1  -9 -13        8.34       -3.29     10.76 o 
  -8  -8 -13       36.56       14.32     15.37 o 
  -7  -8 -13       82.30       98.92     19.55 o 
  -6  -8 -13       30.81       20.21     13.92 o 
  -5  -8 -13       35.27       27.41     14.64 o 
  -4  -8 -13      101.23       94.65     17.70 o 
  -3  -8 -13      106.14      116.04     19.02 o 
  -2  -8 -13       39.70       39.29     12.97 o 
  -1  -8 -13       37.95       41.70     12.70 o 
   0  -8 -13       49.13       53.87     13.89 o 
   1  -8 -13       18.47       38.04     13.10 o 
   2  -8 -13       26.05       44.23     13.69 o 
   3  -8 -13        6.66       12.83     11.09 o 
  -9  -7 -13       75.59       75.13     18.00 o 
  -8  -7 -13        2.19      -17.47     11.65 o 
  -7  -7 -13      158.77      190.21     24.48 o 
  -6  -7 -13       45.39       27.08     15.30 o 
  -5  -7 -13      141.48      117.09     19.51 o 
  -4  -7 -13       73.27       61.61     15.60 o 
  -3  -7 -13       18.96       16.92     12.90 o 
  -2  -7 -13      101.26      111.36     17.80 o 
  -1  -7 -13      130.49      112.51     17.51 o 
   0  -7 -13       48.44       43.04     13.13 o 
   1  -7 -13       58.95       64.50     14.81 o 
   2  -7 -13       24.95       23.00     11.52 o 
   3  -7 -13       34.16       40.51     12.60 o 
   4  -7 -13       27.33       37.71     13.16 o 
  -9  -6 -13      127.92      100.40     19.88 o 
  -8  -6 -13        3.66       -8.42     12.11 o 
  -7  -6 -13      187.23      156.94     22.28 o 
  -6  -6 -13        0.70      -12.27     11.95 o 
  -5  -6 -13       82.36       94.45     17.31 o 
  -4  -6 -13       31.94       32.25     13.66 o 
  -3  -6 -13      187.26      189.32     21.42 o 
  -2  -6 -13       26.44       16.09     11.72 o 
  -1  -6 -13      169.13      177.64     20.24 o 
   0  -6 -13      102.81       84.44     15.30 o 
   1  -6 -13       86.30      125.22     17.97 o 
   2  -6 -13       23.50       28.50     12.01 o 
   3  -6 -13       46.57       48.70     12.74 o 
   4  -6 -13        9.41       22.54     11.98 o 
  -9  -5 -13       89.12       80.00     17.97 o 
  -8  -5 -13        0.05       -9.61     11.72 o 
  -7  -5 -13      147.13      131.80     19.98 o 
  -6  -5 -13       51.66       31.53     14.25 o 
  -5  -5 -13      196.87      201.99     23.40 o 
  -4  -5 -13       18.74       16.26     12.47 o 
  -3  -5 -13      257.52      298.68     24.48 o 
  -2  -5 -13        3.91       -6.85     14.68 o 
  -1  -5 -13      129.57      128.25     11.93 o 
   0  -5 -13        0.87        6.42      8.79 o 
   1  -5 -13      106.60      116.10     16.16 o 
   2  -5 -13       13.26       21.32     10.99 o 
   3  -5 -13       96.76       93.43     15.96 o 
   4  -5 -13        7.07        0.76      9.12 o 
   5  -5 -13       48.17       52.85     13.95 o 
  -9  -4 -13       60.03       49.07     16.55 o 
  -8  -4 -13       87.38       97.34     18.43 o 
  -7  -4 -13       58.18       56.04     16.29 o 
  -6  -4 -13        3.35      -12.44     11.06 o 
  -5  -4 -13      247.95      240.17     24.35 o 
  -4  -4 -13       93.16       79.51     16.85 o 
  -3  -4 -13      108.70      114.09     12.18 o 
  -2  -4 -13       22.25       27.23      7.93 o 
  -1  -4 -13      200.18      198.36     14.04 o 
   0  -4 -13       58.60       65.14     16.98 o 
   1  -4 -13      150.85      159.05     18.10 o 
   2  -4 -13        3.00       -1.84      9.12 o 
   3  -4 -13      156.07      171.62     19.19 o 
   4  -4 -13        3.01       10.50      9.64 o 
   5  -4 -13       50.82       49.30     12.70 o 
  -9  -3 -13       23.44       20.90     14.12 o 
  -8  -3 -13      108.63       87.83     17.74 o 
  -7  -3 -13       27.90        5.00     11.85 o 
  -6  -3 -13      112.99       83.42     16.32 o 
  -5  -3 -13       79.89       74.80     16.75 o 
  -4  -3 -13      119.95      137.43     18.89 o 
  -3  -3 -13      185.72      169.28     14.08 o 
  -2  -3 -13      159.47      170.95     14.38 o 
  -1  -3 -13       92.42       96.37     10.76 o 
   0  -3 -13       31.87       31.07      7.70 o 
   1  -3 -13      168.87      182.61     20.58 o 
   2  -3 -13       59.05       86.85     18.46 o 
   3  -3 -13       72.86       63.68     13.56 o 
   4  -3 -13       39.98       59.10     12.83 o 
   5  -3 -13       61.67       67.27     13.49 o 
   6  -3 -13       13.01       12.04     10.37 o 
  -9  -2 -13        4.28      -13.39     11.32 o 
  -8  -2 -13      113.61      105.27     18.86 o 
  -7  -2 -13       13.30        3.09     12.34 o 
  -6  -2 -13      152.90      170.60     20.90 o 
  -5  -2 -13       18.48        9.58     12.44 o 
  -4  -2 -13      108.37      113.53     17.38 o 
  -3  -2 -13      106.99      111.96     12.12 o 
  -2  -2 -13      210.98      211.20     15.00 o 
  -1  -2 -13       41.17       41.29      8.63 o 
   0  -2 -13       85.25       87.24     12.19 o 
   1  -2 -13       46.45       55.58      8.62 o 
   2  -2 -13      110.55      116.71     11.42 o 
   3  -2 -13      116.02      141.21     12.17 o 
   4  -2 -13       92.10      104.53     11.14 o 
   5  -2 -13       40.66       35.84     11.29 o 
  -9  -1 -13        8.26       11.45     13.33 o 
  -8  -1 -13      106.63      129.53     18.79 o 
  -7  -1 -13        0.33      -15.55     10.37 o 
  -6  -1 -13      131.01      111.76     18.10 o 
  -5  -1 -13        1.77      -12.08     11.02 o 
  -4  -1 -13      158.76      205.32     21.72 o 
  -3  -1 -13       15.93        2.73      7.64 o 
  -2  -1 -13      239.72      274.79     16.13 o 
  -1  -1 -13       54.32       61.57      9.77 o 
   0  -1 -13      265.55      303.03     16.17 o 
   1  -1 -13       17.50        6.83      6.54 o 
   2  -1 -13      129.50      134.83     11.88 o 
   3  -1 -13       32.05       18.80      6.96 o 
   4  -1 -13       49.98       44.66     12.21 o 
   5  -1 -13       26.03       33.44     11.22 o 
  -8   0 -13       36.82       22.48     13.30 o 
  -7   0 -13       13.81       15.86     12.11 o 
  -6   0 -13      216.07      185.37     21.29 o 
  -5   0 -13       60.80       51.34     14.78 o 
  -4   0 -13      215.11      227.36     16.71 o 
  -3   0 -13       11.24        8.11     12.47 o 
  -2   0 -13      248.69      268.09     19.27 o 
  -1   0 -13        0.89       -9.30      6.20 o 
   0   0 -13      120.18      128.47     11.77 o 
   1   0 -13        7.28       -7.01      7.90 o 
   2   0 -13      231.46      296.08     23.46 o 
   3   0 -13       10.36       -6.25      8.72 o 
   4   0 -13       86.23       91.19     15.89 o 
   5   0 -13       12.40        7.70      9.44 o 
   6   0 -13       77.23      104.22     17.34 o 
  -8   1 -13       31.83       35.74     14.71 o 
  -7   1 -13       40.56       38.47     13.82 o 
  -6   1 -13       87.67       81.51     16.59 o 
  -5   1 -13       66.98       73.49     15.43 o 
  -4   1 -13      125.50      104.23     16.67 o 
  -3   1 -13       21.98       28.92      8.74 o 
  -2   1 -13      188.07      194.65     14.84 o 
  -1   1 -13       56.29       47.13     13.33 o 
   0   1 -13      223.10      243.82     22.61 o 
   1   1 -13       65.23       79.11     15.63 o 
   2   1 -13      204.54      154.97     19.25 o 
   3   1 -13        3.41        5.17      8.98 o 
   4   1 -13      115.23       98.50     16.82 o 
   5   1 -13        1.01       -6.65      8.95 o 
   6   1 -13       37.85       42.19     12.77 o 
  -7   2 -13       64.86       67.59     15.66 o 
  -6   2 -13       10.44        1.78     11.91 o 
  -5   2 -13       92.82       97.48     18.40 o 
  -4   2 -13       45.81       38.34     13.99 o 
  -3   2 -13      112.90      120.77     19.15 o 
  -2   2 -13       84.34       68.55     15.27 o 
  -1   2 -13      126.09      119.72     18.13 o 
   0   2 -13      233.76      204.33     23.13 o 
   1   2 -13       41.68       45.71     13.66 o 
   2   2 -13      121.45       82.44     15.60 o 
   3   2 -13       24.49       18.73     10.46 o 
   4   2 -13       51.97       49.92     13.76 o 
   5   2 -13       47.22       37.84     13.10 o 
   6   2 -13       60.69       64.27     14.58 o 
  -6   3 -13       12.45        8.72     14.02 o 
  -5   3 -13      104.16      112.28     19.81 o 
  -4   3 -13        8.49       14.71     13.00 o 
  -3   3 -13       64.25       61.97     15.47 o 
  -2   3 -13       12.19       20.17     11.91 o 
  -1   3 -13      184.22      230.03     25.18 o 
   0   3 -13        3.54        3.42     10.93 o 
   1   3 -13      105.27       74.54     15.37 o 
   2   3 -13       38.22       44.39     13.16 o 
   3   3 -13       54.92       59.40     14.71 o 
   4   3 -13       62.74       61.41     15.30 o 
   5   3 -13       46.49       45.61     14.35 o 
   6   3 -13       44.70       59.70     14.97 o 
  -5   4 -13       43.70       43.54     15.20 o 
  -4   4 -13        3.59      -10.43     10.66 o 
  -3   4 -13      111.61       98.69     18.63 o 
  -2   4 -13       15.78        6.09     11.49 o 
  -1   4 -13      130.58      165.20     21.46 o 
   0   4 -13        5.03       12.34     10.53 o 
   1   4 -13      169.41      151.02     20.34 o 
   2   4 -13        3.70       -6.42      9.08 o 
   3   4 -13       34.59       26.36     12.90 o 
   4   4 -13        9.75        0.89     10.60 o 
   5   4 -13       69.60       55.12     14.58 o 
  -4   5 -13        7.02       13.66     13.03 o 
  -3   5 -13       90.72       90.89     18.20 o 
  -2   5 -13        8.02        6.02     12.83 o 
  -1   5 -13       51.63       57.33     15.27 o 
   0   5 -13        3.10       -1.45     10.50 o 
   1   5 -13       66.01       63.91     15.53 o 
   2   5 -13       11.96       -9.44      9.15 o 
   3   5 -13       90.30       70.89     15.86 o 
   4   5 -13        6.64       15.60     12.18 o 
  -2   6 -13       21.64        4.25     12.21 o 
  -1   6 -13       39.78       59.66     16.09 o 
   0   6 -13       28.52       18.82     12.70 o 
   1   6 -13       42.46       34.95     13.82 o 
   2   6 -13       10.19        0.36     10.30 o 
   3   6 -13       69.54       73.68     16.98 o 
  -7 -11 -12        6.10       -9.05     13.53 o 
  -6 -11 -12       64.53       62.89     17.57 o 
  -5 -11 -12       26.31        7.24     12.08 o 
  -4 -11 -12       47.71       60.03     16.03 o 
  -3 -11 -12       20.79       37.81     13.76 o 
  -2 -11 -12       23.43        6.61     11.06 o 
  -1 -11 -12       21.23       29.85     13.56 o 
   0 -11 -12       29.33       34.13     12.90 o 
  -8 -10 -12       77.73       73.62     17.90 o 
  -7 -10 -12        2.58       -0.99     13.30 o 
  -6 -10 -12       73.13       62.69     17.15 o 
  -5 -10 -12        1.51       -9.58     10.53 o 
  -4 -10 -12      100.64      122.62     18.79 o 
  -3 -10 -12        6.17       -6.42      9.77 o 
  -2 -10 -12       87.00       88.59     15.99 o 
  -1 -10 -12        6.51        1.68     10.76 o 
   0 -10 -12       38.20       46.24     13.20 o 
   1 -10 -12        6.43       13.59     11.06 o 
   2 -10 -12       34.88       24.94     11.58 o 
  -9  -9 -12       11.73      -14.28     13.36 o 
  -8  -9 -12       37.20       29.26     15.93 o 
  -7  -9 -12        7.56       11.39     12.77 o 
  -6  -9 -12      203.59      216.08     25.18 o 
  -5  -9 -12       19.65       11.72     12.77 o 
  -4  -9 -12       97.22      101.59     17.51 o 
  -3  -9 -12        0.51       -0.03      9.74 o 
  -2  -9 -12       98.09      104.58     16.42 o 
  -1  -9 -12       17.86       22.81     11.58 o 
   0  -9 -12      106.64      132.49     19.02 o 
   1  -9 -12        1.53        8.82     10.56 o 
   2  -9 -12       66.80       41.56     12.77 o 
   3  -9 -12        0.95        0.82      9.35 o 
  -9  -8 -12       27.54       20.47     15.34 o 
  -8  -8 -12       65.74       66.48     17.34 o 
  -7  -8 -12       49.90       38.50     14.78 o 
  -6  -8 -12      113.03       97.71     18.59 o 
  -5  -8 -12       47.77       75.36     16.22 o 
  -4  -8 -12      192.82      190.90     21.95 o 
  -3  -8 -12       59.18       54.30     14.48 o 
  -2  -8 -12       94.55       83.29     15.27 o 
  -1  -8 -12       10.30       15.01     10.63 o 
   0  -8 -12      310.36      321.16     24.45 o 
   1  -8 -12       10.09        7.11     10.60 o 
   2  -8 -12       60.16       74.74     14.58 o 
   3  -8 -12        0.97       10.56      9.54 o 
   4  -8 -12       37.18       52.29     13.69 o 
 -10  -7 -12       15.69       12.97     14.51 o 
  -9  -7 -12       34.45       16.03     13.85 o 
  -8  -7 -12       27.19       17.77     13.56 o 
  -7  -7 -12      170.62      192.32     23.99 o 
  -6  -7 -12       50.09       50.19     15.20 o 
  -5  -7 -12      138.47      156.61     21.39 o 
  -4  -7 -12      296.67      344.55     26.89 o 
  -3  -7 -12      109.23      128.48     19.02 o 
  -2  -7 -12      330.68      325.24     24.94 o 
  -1  -7 -12       39.80       39.69     12.80 o 
   0  -7 -12      159.24      186.07     20.80 o 
   1  -7 -12       40.34       34.49     12.51 o 
   2  -7 -12       57.93       56.77     14.28 o 
   3  -7 -12       76.41       75.33     14.51 o 
   4  -7 -12       31.57       26.89     11.91 o 
   5  -7 -12        7.36       23.66     11.95 o 
 -10  -6 -12       17.30       -0.26     12.08 o 
  -9  -6 -12      169.09      195.81     24.09 o 
  -8  -6 -12       24.80       37.02     15.01 o 
  -7  -6 -12      169.71      159.44     21.13 o 
  -6  -6 -12       44.35       32.84     13.85 o 
  -5  -6 -12      245.72      295.39     25.21 o 
  -4  -6 -12       72.89       69.93     15.96 o 
  -3  -6 -12      188.92      195.87     21.98 o 
  -2  -6 -12       55.90       49.81      8.89 o 
  -1  -6 -12      240.43      272.35     22.90 o 
   0  -6 -12       48.06       58.77     12.83 o 
   1  -6 -12      139.85      144.34     18.36 o 
   2  -6 -12      143.46      139.20     18.07 o 
   3  -6 -12       46.07       43.67     12.18 o 
   4  -6 -12       76.61       96.62     15.47 o 
   5  -6 -12       24.54       37.84     13.23 o 
 -10  -5 -12        1.39       -5.82     11.45 o 
  -9  -5 -12      218.90      213.15     24.29 o 
  -8  -5 -12        1.95       -4.61     11.35 o 
  -7  -5 -12      178.59      179.81     22.21 o 
  -6  -5 -12        6.64       -3.42     11.45 o 
  -5  -5 -12      243.78      262.15     25.47 o 
  -4  -5 -12        2.03      -11.12     10.23 o 
  -3  -5 -12      513.13      566.03     33.14 o 
  -2  -5 -12       13.91        5.79      6.58 o 
  -1  -5 -12      323.96      345.97     24.35 o 
   0  -5 -12       35.43       16.75     10.14 o 
   1  -5 -12      276.74      273.57     21.65 o 
   2  -5 -12       30.90       35.18     11.52 o 
   3  -5 -12       23.12       25.54     10.43 o 
   4  -5 -12       55.04       66.48     13.59 o 
   5  -5 -12       99.12      124.16     17.80 o 
   6  -5 -12       18.23        9.28     10.86 o 
 -10  -4 -12       36.16       20.50     13.95 o 
  -9  -4 -12      115.09      105.60     18.56 o 
  -8  -4 -12       62.24       82.07     16.49 o 
  -7  -4 -12      262.92      250.96     22.84 o 
  -6  -4 -12       47.04       49.82     14.71 o 
  -5  -4 -12      199.50      196.27     21.88 o 
  -4  -4 -12       18.60       21.49     11.95 o 
  -3  -4 -12      359.99      391.09     26.85 o 
  -2  -4 -12        1.24       -7.99      5.33 o 
  -1  -4 -12      419.45      449.60     19.72 o 
   0  -4 -12       24.03       17.91      7.26 o 
   1  -4 -12      231.74      215.29     18.26 o 
   2  -4 -12        8.39       -3.13      8.36 o 
   3  -4 -12      243.08      291.27     22.84 o 
   4  -4 -12       11.75       -2.57      7.93 o 
   5  -4 -12       82.15      112.91     16.36 o 
   6  -4 -12       16.30       25.60     11.78 o 
   7  -4 -12       57.09       80.03     15.50 o 
 -10  -3 -12       71.55       65.42     16.36 o 
  -9  -3 -12      105.16      112.38     18.13 o 
  -8  -3 -12      111.57      114.36     17.87 o 
  -7  -3 -12       91.84       88.99     16.52 o 
  -6  -3 -12       65.20       62.56     14.58 o 
  -5  -3 -12      172.19      170.89     19.78 o 
  -4  -3 -12      173.91      180.87     20.40 o 
  -3  -3 -12      192.70      234.77     22.61 o 
  -2  -3 -12      131.68      113.37     11.24 o 
  -1  -3 -12      315.53      349.20     17.29 o 
   0  -3 -12       31.98       31.48      7.56 o 
   1  -3 -12      297.11      324.11     16.96 o 
   2  -3 -12       31.43       26.72      7.13 o 
   3  -3 -12      257.91      280.59     17.31 o 
   4  -3 -12       15.77       16.92      9.38 o 
   5  -3 -12       87.62       87.90     14.61 o 
   6  -3 -12       10.96        6.29     10.04 o 
   7  -3 -12       52.51       48.64     12.67 o 
 -10  -2 -12       73.19       49.07     15.27 o 
  -9  -2 -12       30.27       19.75     13.30 o 
  -8  -2 -12      149.08      106.46     17.87 o 
  -7  -2 -12       31.68       31.59     12.41 o 
  -6  -2 -12      142.44      146.48     19.09 o 
  -5  -2 -12      119.19      126.60     18.10 o 
  -4  -2 -12      237.48      224.83     22.31 o 
  -3  -2 -12      203.03      190.11     20.14 o 
  -2  -2 -12      368.76      382.52     18.46 o 
  -1  -2 -12      105.66      114.88     11.08 o 
   0  -2 -12       20.45       19.59      6.78 o 
   1  -2 -12      139.50      140.02     11.37 o 
   2  -2 -12      118.15      127.87     11.30 o 
   3  -2 -12      151.49      148.83     11.95 o 
   4  -2 -12       81.63      107.04     10.40 o 
   5  -2 -12      141.23      141.82     11.82 o 
   6  -2 -12       36.18       33.83     11.22 o 
   7  -2 -12       58.31       64.40     12.77 o 
 -10  -1 -12       90.40       81.78     17.28 o 
  -9  -1 -12        6.76       -6.45     11.68 o 
  -8  -1 -12      134.26      141.05     19.45 o 
  -7  -1 -12       24.04       -0.39     10.76 o 
  -6  -1 -12      275.07      252.05     22.81 o 
  -5  -1 -12       29.87       11.06     10.93 o 
  -4  -1 -12      222.03      211.11     19.75 o 
  -3  -1 -12       17.63        2.42     11.09 o 
  -2  -1 -12      370.21      379.49     18.23 o 
  -1  -1 -12       41.71       28.47      7.66 o 
   0  -1 -12      370.95      386.58     17.88 o 
   1  -1 -12       48.00       43.65      7.88 o 
   2  -1 -12      192.30      253.84     14.45 o 
   3  -1 -12      198.91      223.71     13.63 o 
   4  -1 -12      113.96      120.00     11.02 o 
   5  -1 -12       70.74       61.74      8.63 o 
   6  -1 -12       21.54       17.31     10.17 o 
  -9   0 -12        5.34       -3.03     10.70 o 
  -8   0 -12      127.48      132.00     18.33 o 
  -7   0 -12        7.74       14.15     11.19 o 
  -6   0 -12      165.61      172.94     19.55 o 
  -5   0 -12       12.46        7.93     10.76 o 
  -4   0 -12      437.20      459.73     28.76 o 
  -3   0 -12        3.02       -5.28      6.43 o 
  -2   0 -12      394.84      418.16     19.23 o 
  -1   0 -12       12.05        2.27      6.35 o 
   0   0 -12      326.19      352.96     17.05 o 
   1   0 -12       17.91       15.88      6.77 o 
   2   0 -12      239.30      256.40     33.02 o 
   3   0 -12       18.48       17.18      6.25 o 
   4   0 -12       97.38      100.50     15.11 o 
   5   0 -12       32.55       27.81     10.66 o 
   6   0 -12       83.16      122.19     17.97 o 
   7   0 -12       13.37       13.59     10.79 o 
  -9   1 -12       28.83       24.71     13.59 o 
  -8   1 -12       76.01       75.56     16.22 o 
  -7   1 -12       20.49       12.77     10.93 o 
  -6   1 -12      221.23      251.39     22.05 o 
  -5   1 -12      121.52       97.21     15.83 o 
  -4   1 -12      201.11      204.33     18.86 o 
  -3   1 -12       12.70        9.69     10.63 o 
  -2   1 -12      295.40      297.62     16.44 o 
  -1   1 -12       23.99       26.23      7.56 o 
   0   1 -12      327.82      345.59     16.80 o 
   1   1 -12        4.05       -2.80      8.69 o 
   2   1 -12      274.68      299.34     23.83 o 
   3   1 -12       12.02       -0.16      8.23 o 
   4   1 -12      173.79      161.94     19.05 o 
   5   1 -12        4.06       -6.52      8.03 o 
   6   1 -12       95.05      101.03     16.42 o 
   7   1 -12       20.35       11.95     11.16 o 
  -8   2 -12       78.04      101.36     17.80 o 
  -7   2 -12       59.27       43.37     13.10 o 
  -6   2 -12       72.04       32.78     12.57 o 
  -5   2 -12      108.16      114.85     16.22 o 
  -4   2 -12       61.31       61.51     17.21 o 
  -3   2 -12       93.92       82.42     10.71 o 
  -2   2 -12       63.40       72.53     14.48 o 
  -1   2 -12       64.95       88.36     15.76 o 
   0   2 -12      314.86      311.97     24.65 o 
   1   2 -12       73.04       77.99     14.87 o 
   2   2 -12      287.19      273.67     22.84 o 
   3   2 -12        4.21        6.42      9.44 o 
   4   2 -12      193.22      180.50     20.67 o 
   5   2 -12       22.58       26.95     11.78 o 
   6   2 -12       79.84       97.54     16.19 o 
   7   2 -12        1.05      -13.16      9.64 o 
  -8   3 -12       25.10       20.01     12.57 o 
  -7   3 -12       89.53       82.96     16.59 o 
  -6   3 -12       22.06       14.61     12.04 o 
  -5   3 -12      139.76      158.16     22.44 o 
  -4   3 -12       53.07       40.25     13.72 o 
  -3   3 -12      102.64      116.07     18.10 o 
  -2   3 -12       47.54       54.99     13.82 o 
  -1   3 -12      108.14      101.52     16.52 o 
   0   3 -12       73.31       83.26     15.83 o 
   1   3 -12       98.00       77.43     14.74 o 
   2   3 -12       83.93       82.21     15.37 o 
   3   3 -12       64.43       70.36     14.84 o 
   4   3 -12       96.27      107.68     16.85 o 
   5   3 -12       59.43       44.66     13.03 o 
   6   3 -12      133.41      144.47     19.94 o 
   7   3 -12       15.16       -3.62     11.42 o 
  -6   4 -12       22.44        0.30     11.52 o 
  -5   4 -12       99.40      101.36     19.45 o 
  -4   4 -12        8.44        7.50     11.75 o 
  -3   4 -12       77.25       70.98     16.22 o 
  -2   4 -12       43.21       17.11     11.22 o 
  -1   4 -12      221.94      220.03     24.25 o 
   0   4 -12       16.54       -2.40      9.61 o 
   1   4 -12      236.37      243.36     22.48 o 
   2   4 -12       28.18       11.98      9.84 o 
   3   4 -12       96.74       75.39     15.57 o 
   4   4 -12       46.72       37.52     13.59 o 
   5   4 -12       98.03       93.13     16.88 o 
   6   4 -12       20.76       15.50     10.86 o 
   7   4 -12       26.89       10.70     11.42 o 
  -6   5 -12       15.82       10.17     12.93 o 
  -5   5 -12       41.27       48.18     16.55 o 
  -4   5 -12        2.31        9.64     11.95 o 
  -3   5 -12      164.86      190.05     23.46 o 
  -2   5 -12       16.62        5.23     11.25 o 
  -1   5 -12      157.89      179.48     22.54 o 
   0   5 -12       10.36       20.77     11.95 o 
   1   5 -12      147.79      124.30     19.15 o 
   2   5 -12       14.06        2.76     10.33 o 
   3   5 -12       84.62       70.36     15.27 o 
   4   5 -12        4.08        1.09     10.76 o 
   5   5 -12      115.08      118.70     18.46 o 
   6   5 -12        2.35       -5.50     10.33 o 
  -4   6 -12        4.44       -6.42     10.96 o 
  -3   6 -12       96.79       92.74     17.84 o 
  -2   6 -12       16.53       15.96     12.37 o 
  -1   6 -12       73.55       89.74     17.57 o 
   0   6 -12       27.86       15.60     11.65 o 
   1   6 -12       70.06       73.85     15.89 o 
   2   6 -12        6.01        1.97     10.63 o 
   3   6 -12      139.35      151.28     21.06 o 
   4   6 -12        5.40       -0.43      9.25 o 
   5   6 -12       61.20       61.47     15.20 o 
  -3   7 -12       16.08        5.86     13.62 o 
  -2   7 -12       30.59       27.28     14.55 o 
  -1   7 -12       59.53       79.57     17.18 o 
   0   7 -12       46.43       49.63     15.57 o 
   1   7 -12       52.79       31.33     14.02 o 
   2   7 -12       23.55       10.89     12.14 o 
   3   7 -12       53.82       60.58     16.16 o 
   4   7 -12        4.30      -10.50     10.73 o 
  -6 -12 -11       29.55       26.66     13.99 o 
  -5 -12 -11       41.72       55.52     15.60 o 
  -4 -12 -11       11.16       31.20     12.97 o 
  -3 -12 -11       58.76       56.34     14.28 o 
  -2 -12 -11       25.73       16.45     12.41 o 
  -1 -12 -11       63.36       71.68     15.93 o 
  -8 -11 -11       37.87       36.23     16.85 o 
  -7 -11 -11       62.49       61.74     16.19 o 
  -6 -11 -11       86.48       73.52     17.51 o 
  -5 -11 -11       16.66       14.97     12.67 o 
  -4 -11 -11       55.34       49.76     13.82 o 
  -3 -11 -11       57.84       57.95     13.92 o 
  -2 -11 -11       29.57       21.65     11.25 o 
  -1 -11 -11       42.77       48.51     13.72 o 
   0 -11 -11        0.85        4.41      9.64 o 
   1 -11 -11       25.91       39.49     12.87 o 
  -9 -10 -11        0.83        4.41     15.04 o 
  -8 -10 -11       77.99       62.79     16.32 o 
  -7 -10 -11       12.73      -12.21     12.21 o 
  -6 -10 -11      115.18      121.24     19.55 o 
  -5 -10 -11       35.27       26.69     13.85 o 
  -4 -10 -11      222.25      272.19     24.85 o 
  -3 -10 -11        7.66       26.06     11.95 o 
  -2 -10 -11       91.20      101.75     16.62 o 
  -1 -10 -11       46.80       50.84     13.20 o 
   0 -10 -11       76.60       78.95     14.84 o 
   1 -10 -11       19.03       21.85     10.37 o 
   2 -10 -11       24.83       23.23     11.42 o 
   3 -10 -11       54.91       66.21     14.68 o 
 -10  -9 -11      109.36       85.79     19.58 o 
  -9  -9 -11        2.71       -6.71     12.77 o 
  -8  -9 -11      122.35      109.32     19.32 o 
  -7  -9 -11        6.78       -4.64     11.32 o 
  -6  -9 -11      152.51      158.52     21.46 o 
  -5  -9 -11       16.49       -2.27     10.96 o 
  -4  -9 -11      261.78      270.51     24.91 o 
  -3  -9 -11       30.03       22.31     12.14 o 
  -2  -9 -11      250.42      290.48     23.37 o 
  -1  -9 -11        3.50        7.96      9.31 o 
   0  -9 -11      120.15      132.36     18.20 o 
   1  -9 -11       24.32       13.33      9.77 o 
   2  -9 -11       89.26       96.46     15.40 o 
   3  -9 -11        4.86       10.76     10.00 o 
   4  -9 -11       33.16       54.20     13.99 o 
 -10  -8 -11       77.26       62.56     17.18 o 
  -9  -8 -11       38.03       23.27     14.15 o 
  -8  -8 -11      120.21      112.65     19.32 o 
  -7  -8 -11       43.16       37.32     14.02 o 
  -6  -8 -11      277.02      314.94     26.06 o 
  -5  -8 -11       24.64       31.03     13.30 o 
  -4  -8 -11      336.63      339.68     27.05 o 
  -3  -8 -11       20.77        2.40     11.65 o 
  -2  -8 -11      267.60      303.19     24.39 o 
  -1  -8 -11      106.53       96.85     15.66 o 
   0  -8 -11      309.93      368.02     26.33 o 
   1  -8 -11       29.10       25.04     11.42 o 
   2  -8 -11      135.84      150.39     18.56 o 
   3  -8 -11        8.64        5.43      9.97 o 
   4  -8 -11       70.41       64.90     14.08 o 
   5  -8 -11        1.08      -11.62      8.29 o 
 -11  -7 -11       80.49       80.56     19.19 o 
 -10  -7 -11       62.67       43.54     15.24 o 
  -9  -7 -11       44.26       36.03     13.92 o 
  -8  -7 -11      132.82      125.22     19.35 o 
  -7  -7 -11      146.21      119.99     19.45 o 
  -6  -7 -11      179.63      183.01     21.79 o 
  -5  -7 -11      103.93      112.94     17.51 o 
  -4  -7 -11      195.10      170.96     20.57 o 
  -3  -7 -11      161.92      152.76     18.86 o 
  -2  -7 -11      257.50      216.47     21.46 o 
  -1  -7 -11       37.52       46.30     12.34 o 
   0  -7 -11      695.61      647.54     34.78 o 
   1  -7 -11       18.97       17.01     10.70 o 
   2  -7 -11      119.03      145.32     18.26 o 
   3  -7 -11        8.62       -2.24      8.33 o 
   4  -7 -11       66.55       53.08     13.16 o 
   5  -7 -11        8.24       14.41     10.99 o 
   6  -7 -11       46.85       49.00     13.06 o 
 -11  -6 -11       94.50       90.76     18.23 o 
 -10  -6 -11       49.45       74.70     17.15 o 
  -9  -6 -11      119.33      108.96     18.33 o 
  -8  -6 -11       89.79       75.06     16.09 o 
  -7  -6 -11      222.22      230.26     24.19 o 
  -6  -6 -11      101.02       84.87     16.29 o 
  -5  -6 -11      457.03      411.75     28.93 o 
  -4  -6 -11       34.04       16.13     11.35 o 
  -3  -6 -11      259.28      251.26     21.95 o 
  -2  -6 -11       72.22       84.58     14.58 o 
  -1  -6 -11      100.46       97.08     14.78 o 
   0  -6 -11      168.40      157.40     17.67 o 
   1  -6 -11      111.02      120.18     16.68 o 
   2  -6 -11      259.52      275.91     21.49 o 
   3  -6 -11       90.86       86.85     14.38 o 
   4  -6 -11      118.12      130.52     17.51 o 
   5  -6 -11       21.47       16.85     10.53 o 
   6  -6 -11       89.40       96.65     16.42 o 
 -11  -5 -11       97.94      123.08     19.84 o 
 -10  -5 -11        4.00      -13.77      9.18 o 
  -9  -5 -11      229.13      263.53     23.43 o 
  -8  -5 -11       15.99        4.41     10.89 o 
  -7  -5 -11      349.22      371.54     27.87 o 
  -6  -5 -11      176.02      155.53     19.45 o 
  -5  -5 -11      339.45      352.45     25.87 o 
  -4  -5 -11       38.80       30.28     12.47 o 
  -3  -5 -11      359.94      425.87     27.48 o 
  -2  -5 -11       57.19       43.44     12.24 o 
  -1  -5 -11      348.44      347.32     23.66 o 
   0  -5 -11       64.48       56.33      7.85 o 
   1  -5 -11      320.46      322.83     21.98 o 
   2  -5 -11       88.21      110.08     15.96 o 
   3  -5 -11      113.43      136.51     16.78 o 
   4  -5 -11      156.45      183.93     19.22 o 
   5  -5 -11       62.19       76.91     13.89 o 
   6  -5 -11       40.51       33.60     11.78 o 
   7  -5 -11       26.99       18.17     11.62 o 
 -11  -4 -11       91.25       94.02     18.49 o 
 -10  -4 -11        6.60       -8.82     10.37 o 
  -9  -4 -11      193.10      180.96     21.62 o 
  -8  -4 -11       32.28       18.10     12.01 o 
  -7  -4 -11      321.34      271.30     23.07 o 
  -6  -4 -11       75.76       43.37     12.67 o 
  -5  -4 -11      195.80      186.43     20.24 o 
  -4  -4 -11       59.01       56.41     14.18 o 
  -3  -4 -11      869.79      902.09     43.37 o 
  -2  -4 -11       29.81       28.56     12.18 o 
  -1  -4 -11      400.09      373.46     31.25 o 
   0  -4 -11        6.40       10.01      8.10 o 
   1  -4 -11      324.65      288.60     34.03 o 
   2  -4 -11       24.94       10.05      5.85 o 
   3  -4 -11      388.56      391.51     24.68 o 
   4  -4 -11       14.57       18.56      9.28 o 
   5  -4 -11      108.71      135.91     16.75 o 
   6  -4 -11       28.96       26.85     10.93 o 
   7  -4 -11       90.29       81.58     15.07 o 
 -11  -3 -11       56.75       65.32     17.31 o 
  -9  -3 -11      202.14      176.72     20.86 o 
  -8  -3 -11      106.32      101.72     17.15 o 
  -7  -3 -11      188.22      165.93     19.45 o 
  -6  -3 -11       66.06       62.13     13.89 o 
  -5  -3 -11      366.50      348.14     24.15 o 
  -4  -3 -11       61.14       45.32     12.54 o 
  -3  -3 -11      430.46      503.24     29.16 o 
  -2  -3 -11        6.06        3.32     10.37 o 
  -1  -3 -11      620.45      671.77     24.30 o 
   0  -3 -11       53.55       45.56      7.60 o 
   1  -3 -11      448.51      439.10     18.38 o 
   2  -3 -11        8.46        8.31      6.88 o 
   3  -3 -11      400.96      431.83     25.37 o 
   4  -3 -11        0.30       -4.09      3.77 o 
   5  -3 -11      196.30      180.54     19.02 o 
   6  -3 -11        3.68       -6.42      8.19 o 
   7  -3 -11      117.30      122.68     17.21 o 
   8  -3 -11        7.87       21.09     10.66 o 
 -11  -2 -11       30.66       17.11     13.23 o 
 -10  -2 -11      112.55      131.57     19.19 o 
  -9  -2 -11       99.19      110.11     17.80 o 
  -8  -2 -11      171.02      165.66     19.68 o 
  -7  -2 -11       96.78       93.20     15.24 o 
  -6  -2 -11      128.10      114.46     16.65 o 
  -5  -2 -11      195.71      222.82     21.29 o 
  -4  -2 -11      260.79      298.42     22.61 o 
  -3  -2 -11      515.00      504.85     29.45 o 
  -2  -2 -11      426.73      434.65     18.77 o 
  -1  -2 -11      707.89      748.70     26.52 o 
   0  -2 -11       41.98       38.07      7.49 o 
   1  -2 -11      565.59      555.22     21.06 o 
   2  -2 -11       85.55       80.69      8.88 o 
   3  -2 -11      166.54      210.09     12.79 o 
   4  -2 -11       26.18       22.40      6.49 o 
   5  -2 -11      201.95      214.61     12.69 o 
   6  -2 -11       30.09       21.85      9.94 o 
   7  -2 -11      121.61      170.50     18.86 o 
   8  -2 -11        6.72       20.01     10.20 o 
 -11  -1 -11        1.98        4.44     12.64 o 
 -10  -1 -11      138.44      128.25     19.09 o 
  -9  -1 -11       12.18       -0.36     10.70 o 
  -8  -1 -11      199.97      214.86     21.85 o 
  -7  -1 -11       36.91       13.46     10.63 o 
  -6  -1 -11      425.18      457.17     27.45 o 
  -5  -1 -11      174.33      166.85     18.53 o 
  -4  -1 -11      313.10      279.20     22.25 o 
  -3  -1 -11      285.78      266.20     20.54 o 
  -2  -1 -11      527.86      604.46     23.27 o 
  -1  -1 -11      219.98      237.58     14.39 o 
   0  -1 -11      382.96      434.56     18.46 o 
   1  -1 -11      162.60      151.20     11.52 o 
   2  -1 -11      474.45      454.25     35.72 o 
   3  -1 -11      234.02      232.94     13.25 o 
   4  -1 -11      147.86      152.14     11.48 o 
   5  -1 -11      181.55      214.42     13.02 o 
   6  -1 -11        5.50        8.41      6.50 o 
   7  -1 -11       83.57       96.97     10.49 o 
 -10   0 -11      105.10      117.65     19.42 o 
  -9   0 -11        8.45       14.51     11.52 o 
  -8   0 -11      195.61      232.17     20.44 o 
  -7   0 -11       13.88       13.00     10.10 o 
  -6   0 -11      292.60      310.46     23.10 o 
  -5   0 -11       24.49        5.79      8.98 o 
  -4   0 -11      509.06      501.26     28.76 o 
  -3   0 -11       12.36       -3.19      9.18 o 
  -2   0 -11      661.10      606.03     22.92 o 
  -1   0 -11       51.40       64.07      8.71 o 
   0   0 -11      529.84      569.08     33.19 o 
   1   0 -11       91.51       87.73      9.20 o 
   2   0 -11      497.62      558.26     20.78 o 
   3   0 -11      126.51      119.72     14.12 o 
   4   0 -11      165.20      197.23     11.86 o 
   5   0 -11       91.29      100.31     10.38 o 
   6   0 -11       53.14       46.93     12.47 o 
   7   0 -11       51.27       58.08     14.12 o 
   8   0 -11       50.45       55.68     13.72 o 
 -10   1 -11       74.68       82.37     16.95 o 
  -9   1 -11        9.14       -0.49      9.91 o 
  -8   1 -11       80.41       91.29     15.86 o 
  -7   1 -11       16.15       -7.90      8.75 o 
  -6   1 -11      286.09      318.42     23.56 o 
  -5   1 -11       71.12       42.52     11.95 o 
  -4   1 -11      480.06      513.64     28.93 o 
  -3   1 -11        1.41       -7.84      5.23 o 
  -2   1 -11      728.98      808.77     28.06 o 
  -1   1 -11       24.94       18.90      6.75 o 
   0   1 -11      174.75      160.01     11.63 o 
   1   1 -11       31.74       28.83      6.82 o 
   2   1 -11      569.67      603.44     25.06 o 
   3   1 -11        6.23        8.69      8.16 o 
   4   1 -11      165.19      145.62     16.88 o 
   5   1 -11       16.69       25.67     10.53 o 
   6   1 -11      174.39      192.98     18.43 o 
   7   1 -11        8.13        6.88      9.58 o 
   8   1 -11       83.87       87.18     16.03 o 
  -9   2 -11       37.80       48.57     13.82 o 
  -8   2 -11       95.55       91.16     16.49 o 
  -7   2 -11       36.17       31.82     12.08 o 
  -6   2 -11      241.66      276.27     22.11 o 
  -5   2 -11       68.01       48.54     12.44 o 
  -4   2 -11      184.30      153.68     16.72 o 
  -3   2 -11       23.10       29.38      7.67 o 
  -2   2 -11       63.39       69.05      9.21 o 
  -1   2 -11       99.26       81.21     11.35 o 
   0   2 -11      235.32      281.01     22.48 o 
   1   2 -11      111.49       93.86     14.68 o 
   2   2 -11      257.25      249.71     20.86 o 
   3   2 -11        9.00        2.27      7.93 o 
   5   2 -11        6.52        4.41      9.35 o 
   6   2 -11      158.03      146.15     18.69 o 
   7   2 -11        4.31       -6.78      9.68 o 
   8   2 -11       93.47      102.58     17.74 o 
  -9   3 -11       40.46       36.63     14.32 o 
  -8   3 -11       47.34       72.10     15.40 o 
  -7   3 -11       41.74       40.18     13.10 o 
  -6   3 -11       42.90       25.80     11.22 o 
  -5   3 -11      141.50      133.51     16.62 o 
  -4   3 -11      163.11      165.32     13.48 o 
  -3   3 -11      123.68       96.69     16.42 o 
  -2   3 -11       86.21       92.77     15.53 o 
  -1   3 -11       92.12       90.43     14.78 o 
   0   3 -11      233.06      207.95     19.65 o 
   1   3 -11      138.41      144.01     17.94 o 
   2   3 -11       61.08       57.92     12.54 o 
   3   3 -11        8.46       -4.51      7.77 o 
   4   3 -11      184.98      174.55     20.37 o 
   5   3 -11       57.38       80.36     15.11 o 
   6   3 -11      200.91      184.39     20.93 o 
   7   3 -11       10.04       -1.91      9.71 o 
   8   3 -11       69.26       62.56     15.73 o 
  -8   4 -11        2.52        3.09     11.58 o 
  -5   4 -11      169.77      160.82     21.42 o 
  -4   4 -11       44.91       39.59     13.72 o 
  -3   4 -11       90.79      101.13     17.84 o 
  -2   4 -11      158.42      166.72     20.14 o 
  -1   4 -11      164.53      151.54     19.22 o 
   0   4 -11      144.54      116.30     17.31 o 
   1   4 -11      120.31      113.60     16.29 o 
   2   4 -11       72.69       97.71     15.50 o 
   3   4 -11      173.41      158.26     18.96 o 
   4   4 -11       48.17       37.78     12.24 o 
   5   4 -11       70.31       67.79     14.81 o 
   6   4 -11      132.34      125.81     18.89 o 
   7   4 -11       25.16       20.60     12.64 o 
   8   4 -11       33.95       32.05     13.39 o 
  -6   5 -11        0.48       -6.91     10.50 o 
  -5   5 -11       97.06       94.94     18.46 o 
  -4   5 -11        5.23       -4.21     10.10 o 
  -3   5 -11      124.88      114.79     18.53 o 
  -2   5 -11       50.39       51.96     13.62 o 
  -1   5 -11      183.00      187.35     22.15 o 
   0   5 -11      102.51      121.96     18.66 o 
   1   5 -11      240.04      253.23     22.84 o 
   2   5 -11       65.60       57.00     14.28 o 
   3   5 -11       70.10       61.67     14.02 o 
   4   5 -11       64.60       52.88     13.72 o 
   5   5 -11      134.10      156.38     20.24 o 
   6   5 -11       13.34        1.02      9.54 o 
   7   5 -11       44.68       50.81     14.25 o 
  -6   6 -11        0.99        6.78     13.36 o 
  -5   6 -11       68.54       78.98     16.65 o 
  -4   6 -11        4.07       11.72     11.45 o 
  -3   6 -11      195.08      266.92     24.88 o 
  -2   6 -11        5.45      -15.30     10.20 o 
  -1   6 -11      142.74      145.75     20.01 o 
   0   6 -11        8.16       11.91     11.35 o 
   1   6 -11      135.04      116.92     18.30 o 
   2   6 -11       25.37       26.10     11.22 o 
   3   6 -11      111.42      106.66     17.77 o 
   4   6 -11        8.23       -2.30     10.53 o 
   5   6 -11      119.43      108.01     17.97 o 
   6   6 -11       15.26       21.23     11.62 o 
   7   6 -11      100.62       97.57     18.96 o 
  -4   7 -11        5.92        6.78     11.25 o 
  -3   7 -11       57.11       65.36     15.93 o 
  -2   7 -11       21.29       36.56     14.61 o 
  -1   7 -11       89.49      104.32     18.69 o 
   0   7 -11       66.47       66.87     15.63 o 
   1   7 -11       91.06       89.05     17.11 o 
   2   7 -11        9.61       11.25     10.79 o 
   3   7 -11      173.42      173.56     21.92 o 
   4   7 -11        1.75       -4.34      9.68 o 
   5   7 -11       61.79       56.64     14.97 o 
   6   7 -11        4.14       -1.35     10.04 o 
  -3   8 -11       25.54       18.82     14.05 o 
  -2   8 -11       38.60       42.52     14.51 o 
  -1   8 -11       49.76       73.81     16.98 o 
   0   8 -11       29.74       23.40     13.82 o 
   1   8 -11       68.61       76.71     16.55 o 
   2   8 -11       38.47       24.32     13.16 o 
   3   8 -11       35.56       38.04     14.58 o 
   4   8 -11        7.13        0.56     10.66 o 
  -5 -13 -10       67.96       71.58     15.47 o 
  -4 -13 -10        6.56       -5.23     11.32 o 
  -3 -13 -10      114.63      178.23     22.38 o 
  -8 -12 -10       23.88       38.14     14.94 o 
  -7 -12 -10       33.23       20.54     13.46 o 
  -6 -12 -10       10.58        7.21     12.41 o 
  -5 -12 -10      125.30      113.60     18.23 o 
  -4 -12 -10        3.18       10.00     10.79 o 
  -3 -12 -10       69.37       64.04     14.05 o 
  -2 -12 -10        4.31        7.37     11.39 o 
  -1 -12 -10       74.83       64.20     14.84 o 
   0 -12 -10        4.42      -11.85      7.90 o 
   1 -12 -10       46.91       59.93     14.25 o 
  -9 -11 -10       51.28       50.68     17.41 o 
  -8 -11 -10       72.82       65.26     17.11 o 
  -7 -11 -10       75.30       69.60     16.82 o 
  -6 -11 -10       92.86       96.06     18.00 o 
  -5 -11 -10       57.48       57.16     14.45 o 
  -4 -11 -10       25.63       38.50     13.36 o 
  -3 -11 -10      133.63      156.51     19.09 o 
  -2 -11 -10       27.93       35.67     12.37 o 
  -1 -11 -10       77.73       85.20     15.47 o 
   0 -11 -10        2.84       -3.23      9.08 o 
   1 -11 -10       61.34       36.76     11.35 o 
   2 -11 -10       12.08       25.64     11.62 o 
 -10 -10 -10      124.33      113.37     21.23 o 
  -9 -10 -10       18.69        0.00     14.18 o 
  -8 -10 -10       88.93       85.53     18.17 o 
  -7 -10 -10      106.13       86.02     17.11 o 
  -6 -10 -10      194.33      214.96     24.42 o 
  -5 -10 -10       50.83       54.99     15.17 o 
  -4 -10 -10      113.14      129.20     18.13 o 
  -3 -10 -10       94.58       95.44     16.39 o 
  -2 -10 -10      161.13      163.39     19.71 o 
  -1 -10 -10      123.11      142.17     19.12 o 
   0 -10 -10      108.72      150.85     19.42 o 
   1 -10 -10       65.51       65.88     13.39 o 
   2 -10 -10       32.46       35.11     11.16 o 
   3 -10 -10       58.56       56.83     12.97 o 
   4 -10 -10        9.59       18.07     11.06 o 
 -10  -9 -10      166.99      158.16     22.61 o 
  -9  -9 -10        4.27       -1.15     12.70 o 
  -8  -9 -10      204.85      185.24     22.87 o 
  -7  -9 -10       13.65        3.78     12.18 o 
  -6  -9 -10      135.51      112.75     18.23 o 
  -5  -9 -10       23.12       14.87     11.91 o 
  -4  -9 -10      449.06      540.95     33.17 o 
  -3  -9 -10        8.71       -7.24     10.56 o 
  -2  -9 -10      259.61      299.80     23.99 o 
  -1  -9 -10      114.37       83.46     14.51 o 
   0  -9 -10      209.79      256.56     21.69 o 
   1  -9 -10       92.74      100.63     15.86 o 
   2  -9 -10      110.72      121.17     16.26 o 
   3  -9 -10       40.51       55.12     12.60 o 
   4  -9 -10       23.40       46.63     13.00 o 
   5  -9 -10       12.56       15.43     10.46 o 
 -11  -8 -10       18.11       -6.65     13.59 o 
 -10  -8 -10      165.07      142.66     21.59 o 
  -9  -8 -10       27.31       -4.71     11.49 o 
  -8  -8 -10      215.02      236.38     24.22 o 
  -7  -8 -10        6.67        7.31     11.45 o 
  -6  -8 -10      459.57      508.44     32.05 o 
  -5  -8 -10        7.67        6.12     11.62 o 
  -4  -8 -10      528.63      552.67     32.88 o 
  -3  -8 -10       27.85       14.78     11.09 o 
  -2  -8 -10      690.90      651.76     34.82 o 
  -1  -8 -10       30.41       34.82     11.95 o 
   0  -8 -10      136.27      141.97     17.05 o 
   1  -8 -10       20.28        4.05      9.38 o 
   2  -8 -10      238.01      221.61     20.04 o 
   3  -8 -10       12.19        2.37      8.98 o 
   4  -8 -10      118.50      120.87     16.85 o 
   5  -8 -10       13.28        5.13      9.28 o 
   6  -8 -10       47.98       76.32     15.30 o 
 -11  -7 -10       67.39       48.97     15.20 o 
 -10  -7 -10      196.71      163.95     22.08 o 
  -9  -7 -10       57.44       58.38     15.73 o 
  -8  -7 -10      195.39      216.70     23.00 o 
  -7  -7 -10       72.59       62.66     15.07 o 
  -6  -7 -10      317.76      333.83     25.77 o 
  -5  -7 -10       96.89      109.72     17.70 o 
  -4  -7 -10      450.81      458.68     29.98 o 
  -3  -7 -10       96.43       82.86     14.68 o 
  -2  -7 -10      154.32      173.49     18.49 o 
  -1  -7 -10      100.12       89.02     14.08 o 
   0  -7 -10      702.10      781.78     39.00 o 
   1  -7 -10      129.90      126.44     16.59 o 
   2  -7 -10      336.19      361.24     24.12 o 
   3  -7 -10       32.70       22.05     10.70 o 
   4  -7 -10      202.20      220.95     19.78 o 
   5  -7 -10        5.17       11.58      9.51 o 
   6  -7 -10       55.45       62.56     13.56 o 
 -12  -6 -10       39.77       42.35     15.63 o 
 -11  -6 -10      127.48      108.01     19.19 o 
 -10  -6 -10       67.52       66.38     15.37 o 
  -9  -6 -10       98.18      114.65     17.77 o 
  -8  -6 -10      169.74      128.67     18.56 o 
  -7  -6 -10      311.50      293.25     23.96 o 
  -6  -6 -10      254.27      264.42     24.29 o 
  -5  -6 -10      251.40      233.98     21.56 o 
  -4  -6 -10      307.69      286.11     23.53 o 
  -3  -6 -10      294.94      320.70     23.50 o 
  -2  -6 -10      115.88      124.95     16.39 o 
  -1  -6 -10      295.76      281.07     13.90 o 
   0  -6 -10      643.60      648.24     33.11 o 
   1  -6 -10       81.93      120.87     15.73 o 
   2  -6 -10      206.80      200.81     18.07 o 
   3  -6 -10        1.94       -0.72      8.00 o 
   4  -6 -10      269.64      256.49     20.54 o 
   5  -6 -10       29.89       33.20     12.18 o 
   6  -6 -10      144.43      164.77     19.55 o 
   7  -6 -10        2.73        1.32      9.61 o 
 -12  -5 -10        4.88       -6.88     11.19 o 
 -11  -5 -10      113.67      129.46     19.55 o 
 -10  -5 -10       10.05       -2.93      9.81 o 
  -9  -5 -10      231.84      224.96     23.13 o 
  -8  -5 -10       36.18       17.08     11.58 o 
  -7  -5 -10      415.55      426.69     27.64 o 
  -6  -5 -10      402.60      387.04     26.62 o 
  -5  -5 -10      470.43      476.25     28.76 o 
  -4  -5 -10      242.72      202.39     20.73 o 
  -3  -5 -10      242.66      266.56     21.32 o 
  -2  -5 -10      246.73      242.41     21.42 o 
  -1  -5 -10      542.72      568.24     21.10 o 
   0  -5 -10      159.48      145.78     20.02 o 
   1  -5 -10      252.71      260.51     18.99 o 
   2  -5 -10       80.06      104.75     14.15 o 
   3  -5 -10      332.07      348.54     22.74 o 
   4  -5 -10      148.44      153.68     17.47 o 
   5  -5 -10       20.46       29.52     11.35 o 
   6  -5 -10      135.88      161.78     18.79 o 
   7  -5 -10       18.70       15.20      9.81 o 
   8  -5 -10       37.00       41.83     12.44 o 
 -12  -4 -10        9.19        7.63     13.36 o 
 -11  -4 -10      127.25      125.09     19.12 o 
 -10  -4 -10        0.36        0.43      9.84 o 
  -9  -4 -10      328.74      296.21     23.96 o 
  -7  -4 -10      378.03      358.34     24.85 o 
  -6  -4 -10       12.42        4.80      9.87 o 
  -5  -4 -10      290.80      307.79     23.46 o 
  -4  -4 -10       57.45       26.16     11.39 o 
  -3  -4 -10      849.86      846.81     40.64 o 
  -2  -4 -10      164.72      172.24     18.13 o 
  -1  -4 -10      405.91      430.93     35.89 o 
   1  -4 -10      501.63      501.58     18.81 o 
   2  -4 -10       98.80       97.37      9.38 o 
   4  -4 -10       52.43       53.87     11.35 o 
   5  -4 -10      196.84      223.32     19.51 o 
   6  -4 -10       40.37       47.95     12.18 o 
   7  -4 -10       60.42       64.47     13.46 o 
   8  -4 -10       30.64       43.34     12.21 o 
 -12  -3 -10       21.99        9.44     12.60 o 
 -11  -3 -10      107.58      110.34     18.30 o 
 -10  -3 -10        9.71       -2.67     10.20 o 
  -9  -3 -10      264.87      272.98     23.73 o 
  -8  -3 -10       17.15        7.83      9.94 o 
  -7  -3 -10      386.72      422.45     26.49 o 
  -6  -3 -10      223.52      213.22     18.89 o 
  -5  -3 -10      679.42      802.38     37.78 o 
  -4  -3 -10      297.68      295.68     22.05 o 
  -3  -3 -10      692.83      725.37     36.03 o 
  -2  -3 -10       51.81       64.24     12.70 o 
  -1  -3 -10      523.72      545.15     20.73 o 
   0  -3 -10       15.60        4.93      5.30 o 
   1  -3 -10      464.79      459.38     18.05 o 
   2  -3 -10      133.36      118.23     19.78 o 
   3  -3 -10      653.88      662.35     32.25 o 
   4  -3 -10        5.81       -0.28     10.70 o 
   5  -3 -10      333.19      329.74     23.00 o 
   6  -3 -10       27.58       29.22     10.70 o 
   7  -3 -10      133.19      162.37     18.66 o 
   8  -3 -10        8.17        1.61      9.61 o 
   9  -3 -10       25.37       34.36     12.57 o 
 -11  -2 -10       42.48       44.89     13.82 o 
 -10  -2 -10      110.22       87.50     16.06 o 
  -9  -2 -10      261.47      262.15     23.43 o 
  -8  -2 -10      303.27      286.21     23.23 o 
  -7  -2 -10      263.87      254.22     21.52 o 
  -6  -2 -10        3.58       -0.79      8.79 o 
  -5  -2 -10      538.73      556.45     30.37 o 
  -4  -2 -10      474.76      458.02     26.92 o 
  -3  -2 -10      511.65      491.79     28.27 o 
  -2  -2 -10       99.85      160.99     16.88 o 
  -1  -2 -10     1010.51     1021.62     32.15 o 
   0  -2 -10      304.13      310.65     14.93 o 
   1  -2 -10      644.36      647.24     53.53 o 
   2  -2 -10       13.39       10.07      5.64 o 
   3  -2 -10      615.08      639.06     29.11 o 
   4  -2 -10       38.30       28.97      9.17 o 
   5  -2 -10      240.70      275.37     14.23 o 
   6  -2 -10        3.80        1.72      5.76 o 
   7  -2 -10      131.74      139.60     16.82 o 
   8  -2 -10        1.44       -6.15      8.42 o 
   9  -2 -10       86.64       75.82     15.04 o 
 -11  -1 -10       14.93      -13.43     10.00 o 
 -10  -1 -10      150.30      144.90     19.35 o 
  -9  -1 -10       88.97       67.30     14.28 o 
  -8  -1 -10      350.85      315.40     23.46 o 
  -7  -1 -10      176.04      219.63     20.93 o 
  -6  -1 -10      294.02      277.45     20.34 o 
  -5  -1 -10      144.16      121.73     14.97 o 
  -4  -1 -10      144.50      148.25     16.45 o 
  -3  -1 -10     1066.76     1061.96     45.78 o 
  -2  -1 -10      634.63      612.23     30.87 o 
  -1  -1 -10      528.82      504.56     19.37 o 
   0  -1 -10      102.57      101.30     13.43 o 
   1  -1 -10      918.09      931.13     29.29 o 
   2  -1 -10      253.26      258.48     14.45 o 
   3  -1 -10      221.37      269.48     13.30 o 
   4  -1 -10       60.52       52.88      7.52 o 
   5  -1 -10      350.89      329.93     15.46 o 
   6  -1 -10       17.90       13.53      7.45 o 
   7  -1 -10      225.41      244.40     14.25 o 
   8  -1 -10        1.12        4.44      8.98 o 
   9  -1 -10      101.70       92.97     15.50 o 
 -11   0 -10        2.55       -3.16      9.68 o 
 -10   0 -10      137.68      147.40     19.75 o 
  -9   0 -10        3.02        2.76      9.38 o 
  -8   0 -10      381.22      387.27     26.66 o 
  -7   0 -10       81.50       83.56     14.12 o 
  -6   0 -10      477.15      514.46     28.63 o 
  -5   0 -10      132.39      140.75     15.43 o 
  -4   0 -10      265.03      231.64     17.80 o 
  -3   0 -10      340.15      321.35     21.56 o 
  -2   0 -10      580.82      561.72     23.71 o 
  -1   0 -10      370.55      349.21     16.08 o 
   0   0 -10      554.96      553.97     31.39 o 
   1   0 -10      287.71      287.49     13.74 o 
   2   0 -10      497.06      458.29     18.02 o 
   3   0 -10      631.55      656.47     22.70 o 
   4   0 -10      257.94      288.70     14.14 o 
   5   0 -10      148.60      153.11     11.09 o 
   6   0 -10       46.97       44.07      7.46 o 
   7   0 -10      164.24      161.42     12.43 o 
   8   0 -10       55.24       62.33     13.59 o 
   9   0 -10       80.52       82.44     15.40 o 
 -10   1 -10      102.53      106.00     17.31 o 
  -9   1 -10        5.28       -7.47      9.41 o 
  -8   1 -10      216.96      231.51     22.81 o 
  -7   1 -10        1.88       -0.59      9.02 o 
  -6   1 -10      430.59      382.73     24.22 o 
  -5   1 -10       14.76        7.31      8.95 o 
  -4   1 -10      294.54      303.98     20.93 o 
  -3   1 -10       34.18       35.25     10.46 o 
  -2   1 -10      699.13      649.56     23.45 o 
  -1   1 -10      256.24      235.64     13.34 o 
   0   1 -10      809.12      874.73     28.32 o 
   1   1 -10      157.31      167.20     11.23 o 
   2   1 -10      692.61      641.84     23.04 o 
   3   1 -10       79.77       65.55      7.70 o 
   4   1 -10      282.24      304.21     18.74 o 
   5   1 -10      139.10      155.95     17.77 o 
   6   1 -10      173.53      164.08     18.56 o 
   7   1 -10       26.51       32.15     11.78 o 
   8   1 -10      104.99      128.15     18.30 o 
   9   1 -10       59.98       77.80     15.50 o 
 -10   2 -10       56.90       49.82     14.05 o 
  -9   2 -10       25.11       28.47     11.45 o 
  -8   2 -10       62.26       68.12     13.69 o 
  -7   2 -10       26.47       33.83     10.96 o 
  -6   2 -10      620.13      643.10     34.13 o 
  -5   2 -10      114.80      109.19     14.64 o 
  -4   2 -10      532.46      565.01     28.86 o 
  -3   2 -10       23.83       24.45      7.33 o 
  -2   2 -10      464.64      466.10     19.24 o 
  -1   2 -10       76.43       66.45      8.51 o 
   0   2 -10       52.78       49.55      8.54 o 
   1   2 -10       23.48       25.50      6.12 o 
   2   2 -10     1234.73     1355.80     60.62 o 
   3   2 -10        1.36       -5.23      6.71 o 
   4   2 -10      503.03      472.17     29.55 o 
   5   2 -10       23.85        0.26      8.19 o 
   6   2 -10      261.42      281.04     22.58 o 
   8   2 -10      151.16      141.64     19.02 o 
   9   2 -10       17.54       45.05     13.79 o 
  -9   3 -10       37.45       37.88     12.87 o 
  -8   3 -10       24.75       38.11     12.14 o 
  -7   3 -10       60.55       54.60     13.00 o 
  -6   3 -10      296.15      329.88     23.37 o 
  -5   3 -10      108.27      106.89     14.91 o 
  -4   3 -10      445.35      470.03     26.66 o 
  -3   3 -10       67.01       84.52      9.50 o 
  -2   3 -10      351.92      366.59     16.77 o 
  -1   3 -10      226.16      211.44     19.32 o 
   0   3 -10      501.88      515.65     30.70 o 
   1   3 -10      280.79      235.36     20.11 o 
   2   3 -10      166.74      123.47     16.06 o 
   3   3 -10        4.65       -8.06      7.27 o 
   4   3 -10      528.92      591.80     33.80 o 
   5   3 -10       46.42       30.47     11.49 o 
   6   3 -10      140.21      134.73     17.87 o 
   7   3 -10        5.55        2.50      9.74 o 
   8   3 -10      158.92      209.60     23.60 o 
   9   3 -10        3.26       18.13     12.34 o 
  -9   4 -10       33.67       15.07     11.45 o 
  -8   4 -10       26.73       21.26     11.68 o 
  -7   4 -10      107.02       95.37     15.53 o 
  -6   4 -10        4.63        6.94      8.89 o 
  -5   4 -10      170.93      197.58     19.32 o 
  -4   4 -10      213.33      269.84     22.87 o 
  -3   4 -10      203.54      189.36     21.65 o 
  -2   4 -10      262.64      248.46     22.58 o 
  -1   4 -10      203.57      196.73     19.02 o 
   0   4 -10      440.09      380.39     26.36 o 
   1   4 -10      130.15      135.32     17.05 o 
   2   4 -10      136.62      125.35     16.22 o 
   3   4 -10       82.96       60.55     13.10 o 
   4   4 -10      151.46      158.85     18.92 o 
   5   4 -10      107.24      109.72     16.62 o 
   6   4 -10      218.38      210.62     20.40 o 
   7   4 -10       21.90       17.90     10.79 o 
   8   4 -10       70.55       77.70     15.70 o 
   9   4 -10        3.27      -11.35      9.12 o 
  -5   5 -10      235.01      234.57     22.64 o 
  -4   5 -10       11.06        6.81     10.27 o 
  -3   5 -10       69.80       73.35     14.64 o 
  -2   5 -10       74.30       58.15     13.99 o 
  -1   5 -10      288.07      333.50     25.96 o 
   0   5 -10       62.18       57.16     13.30 o 
   1   5 -10      137.77      133.91     17.51 o 
   2   5 -10      122.49      118.77     16.78 o 
   3   5 -10      167.10      148.45     18.76 o 
   4   5 -10      126.60      108.57     16.59 o 
   5   5 -10      127.33      125.25     17.84 o 
   6   5 -10      130.65      123.14     17.87 o 
   7   5 -10       53.14       48.51     13.33 o 
   8   5 -10       51.61       58.51     15.60 o 
  -7   6 -10       64.87       70.72     17.41 o 
  -6   6 -10        2.27      -15.66     10.76 o 
  -5   6 -10       86.40       84.34     16.85 o 
  -4   6 -10       22.76       21.26     13.00 o 
  -3   6 -10      178.16      184.85     21.88 o 
  -2   6 -10       36.34       32.91     12.70 o 
  -1   6 -10      214.87      226.71     21.26 o 
   0   6 -10       99.17      103.23     16.72 o 
   1   6 -10      320.95      338.53     26.56 o 
   2   6 -10       22.46       14.87      9.97 o 
   3   6 -10       36.91       29.45     11.75 o 
   4   6 -10       49.18       41.00     13.66 o 
   5   6 -10      170.22      158.92     20.27 o 
   6   6 -10       11.11       17.97     11.12 o 
   7   6 -10       52.86       64.24     14.78 o 
   8   6 -10       59.80       65.03     17.08 o 
  -6   7 -10       11.75        6.94     12.37 o 
  -5   7 -10       60.28       67.89     16.68 o 
  -4   7 -10        8.98        4.21     10.89 o 
  -3   7 -10      148.51      153.39     20.47 o 
  -2   7 -10        0.15      -12.88      8.59 o 
  -1   7 -10      105.72      110.05     17.94 o 
   0   7 -10        1.75        2.17      9.15 o 
   1   7 -10      125.99      106.10     17.18 o 
   2   7 -10       16.58        8.75      9.97 o 
   3   7 -10      192.98      193.70     22.67 o 
   4   7 -10       15.89        0.82      9.41 o 
   5   7 -10       94.68       86.06     16.75 o 
   6   7 -10       21.88       28.24     13.10 o 
   7   7 -10      111.99       85.40     17.47 o 
  -4   8 -10       20.36        3.42     12.41 o 
  -3   8 -10       44.24       18.99     12.77 o 
  -2   8 -10       22.58       23.10     12.80 o 
  -1   8 -10       98.00      110.05     17.94 o 
   0   8 -10       33.97        5.33     11.72 o 
   1   8 -10      118.69      119.00     17.90 o 
   2   8 -10       21.05        5.66     11.49 o 
   3   8 -10      161.06      135.45     19.61 o 
   4   8 -10        4.81        9.35     10.89 o 
   5   8 -10       42.33       47.98     13.82 o 
   6   8 -10        2.23       -5.99     10.04 o 
  -2   9 -10       49.45       60.29     15.04 o 
  -1   9 -10       41.32       41.70     14.78 o 
   0   9 -10       23.40       11.88     12.31 o 
   1   9 -10       65.20       48.74     14.51 o 
   2   9 -10       24.01       30.01     13.53 o 
   3   9 -10       41.07       41.86     14.08 o 
   4   9 -10       10.24       19.19     12.57 o 
   5   9 -10       48.73       45.68     14.32 o 
  -7 -13  -9       86.93       88.69     17.67 o 
  -6 -13  -9        4.93        3.82     12.34 o 
  -5 -13  -9       66.60       78.52     15.80 o 
  -4 -13  -9       27.09       29.95     11.72 o 
  -3 -13  -9       92.42      118.67     18.36 o 
  -2 -13  -9        5.65       -0.39     10.60 o 
  -1 -13  -9       47.74       52.06     13.99 o 
  -8 -12  -9        1.09       -1.38     12.70 o 
  -7 -12  -9      104.58       94.91     18.23 o 
  -6 -12  -9        6.33        1.65     10.86 o 
  -5 -12  -9      130.97      128.67     17.97 o 
  -4 -12  -9        9.10       14.74     10.99 o 
  -3 -12  -9       74.83       83.19     15.37 o 
  -2 -12  -9       13.95       24.02     11.62 o 
  -1 -12  -9       75.43       72.00     10.26 o 
   0 -12  -9        0.97       -8.22      5.75 o 
   1 -12  -9       59.77       67.97     19.43 o 
   2 -12  -9        4.19        0.33     10.10 o 
 -10 -11  -9       16.60        4.48     13.59 o 
  -9 -11  -9      161.64      158.69     22.18 o 
  -8 -11  -9       49.87       26.59     14.35 o 
  -7 -11  -9       87.17       70.16     15.89 o 
  -6 -11  -9       20.28       14.02     12.01 o 
  -5 -11  -9      144.17      150.72     19.19 o 
  -4 -11  -9      167.59      150.06     19.35 o 
  -3 -11  -9      218.95      238.19     21.09 o 
  -2 -11  -9       44.06       40.51     12.11 o 
  -1 -11  -9      137.22      134.24     12.42 o 
   0 -11  -9        2.69       -3.44      6.26 o 
   1 -11  -9       99.78       85.46     14.38 o 
   2 -11  -9        3.02       -9.81      7.70 o 
   3 -11  -9       83.13       89.41     15.83 o 
 -10 -10  -9       93.64      109.72     20.17 o 
  -9 -10  -9       54.87       42.85     16.09 o 
  -8 -10  -9       98.13       90.20     17.61 o 
  -7 -10  -9      118.55       93.23     17.84 o 
  -6 -10  -9      216.25      230.26     23.66 o 
  -5 -10  -9       81.26       91.39     16.45 o 
  -4 -10  -9       69.21       48.77     13.62 o 
  -3 -10  -9      448.14      493.37     30.51 o 
  -2 -10  -9      202.02      204.59     20.73 o 
  -1 -10  -9      128.02      123.01     11.48 o 
   0 -10  -9       32.14       32.62      7.77 o 
   1 -10  -9       94.33       89.84     14.74 o 
   2 -10  -9       32.92       19.51      9.74 o 
   3 -10  -9       57.47       65.49     13.39 o 
   4 -10  -9        0.26        1.09      8.92 o 
 -11  -9  -9        7.19        2.99     12.54 o 
 -10  -9  -9      191.85      168.10     22.71 o 
  -9  -9  -9        4.22      -17.03     11.35 o 
  -8  -9  -9      310.74      297.66     25.34 o 
  -7  -9  -9       99.80      100.31     17.34 o 
  -6  -9  -9      232.80      249.28     22.54 o 
  -5  -9  -9       87.36       98.23     16.82 o 
  -4  -9  -9      126.01      133.68     18.07 o 
  -3  -9  -9      112.38      109.82     15.89 o 
  -2  -9  -9      260.81      265.38     21.82 o 
  -1  -9  -9      170.65      190.36     14.05 o 
   0  -9  -9      241.07      300.49     28.43 o 
   1  -9  -9       91.15      102.74     16.03 o 
   2  -9  -9      142.40      125.41     16.65 o 
   3  -9  -9      152.25      136.27     17.57 o 
   4  -9  -9       23.15       21.79     10.04 o 
   5  -9  -9       44.45       41.63     12.11 o 
   6  -9  -9       11.81        5.89      9.48 o 
 -11  -8  -9        2.65       -8.13     11.91 o 
 -10  -8  -9      288.31      267.48     26.95 o 
  -9  -8  -9        1.91      -13.13      9.97 o 
  -8  -8  -9      317.52      301.25     26.10 o 
  -7  -8  -9       28.01       22.28     12.41 o 
  -6  -8  -9      540.42      505.05     31.43 o 
  -5  -8  -9        5.53       -5.73      9.25 o 
  -4  -8  -9      309.31      387.93     26.69 o 
  -3  -8  -9       11.80       -2.11      8.92 o 
  -2  -8  -9      401.04      402.87     25.57 o 
  -1  -8  -9      159.47      144.91     10.81 o 
   0  -8  -9      442.78      414.39     25.54 o 
   1  -8  -9      102.87      100.14     14.84 o 
   2  -8  -9      229.07      216.31     19.35 o 
   3  -8  -9       45.58       42.32     11.52 o 
   4  -8  -9       94.56       82.37     14.22 o 
   5  -8  -9       22.58       18.82      9.97 o 
   6  -8  -9       62.17       60.52     13.46 o 
 -12  -7  -9       73.23       60.58     16.36 o 
 -11  -7  -9       37.18       20.04     12.67 o 
 -10  -7  -9      343.67      333.46     26.16 o 
  -9  -7  -9       62.81       50.38     13.79 o 
  -8  -7  -9      196.10      191.20     21.69 o 
  -7  -7  -9       12.64        3.36     10.66 o 
  -6  -7  -9      737.09      818.08     41.89 o 
  -5  -7  -9       31.54       15.11     11.02 o 
  -4  -7  -9      150.52      137.26     17.11 o 
  -3  -7  -9        2.77       -6.35      8.65 o 
  -2  -7  -9      500.67      560.07     30.57 o 
  -1  -7  -9        3.00        6.71      8.36 o 
   0  -7  -9      641.61      674.04     34.62 o 
   1  -7  -9       36.20       32.45     10.60 o 
   2  -7  -9      549.49      577.35     31.76 o 
   3  -7  -9       14.02       11.22      9.71 o 
   4  -7  -9      268.17      250.60     20.60 o 
   5  -7  -9       14.11       -0.56      9.44 o 
   6  -7  -9       96.16       96.62     15.40 o 
   7  -7  -9       21.18       18.33     10.40 o 
 -12  -6  -9       46.82       38.80     14.28 o 
 -11  -6  -9      162.98      154.51     20.67 o 
 -10  -6  -9      132.50      120.41     18.40 o 
  -9  -6  -9       47.49       43.01     13.33 o 
  -8  -6  -9      261.42      245.01     21.09 o 
  -7  -6  -9      172.05      180.73     19.88 o 
  -6  -6  -9      933.92     1003.78     47.88 o 
  -5  -6  -9       58.09       75.72     14.38 o 
  -4  -6  -9     1332.00     1418.50     61.24 o 
  -3  -6  -9      153.57      144.80     17.01 o 
  -2  -6  -9      258.28      274.56     20.80 o 
  -1  -6  -9       56.06       63.97     11.34 o 
   0  -6  -9      918.77      963.86     43.31 o 
   1  -6  -9       33.04       35.57     10.50 o 
   2  -6  -9      311.47      304.41     21.75 o 
   3  -6  -9        2.37       -5.66      6.81 o 
   4  -6  -9      351.80      354.26     23.60 o 
   5  -6  -9       20.57        1.25      8.46 o 
   6  -6  -9      125.17      131.70     17.15 o 
   7  -6  -9        0.81       -0.56      8.92 o 
   8  -6  -9       62.16       61.05     14.48 o 
 -12  -5  -9       52.08       31.13     14.91 o 
 -11  -5  -9      191.09      199.29     22.44 o 
 -10  -5  -9       36.85       36.50     12.27 o 
  -9  -5  -9       90.43       78.29     14.51 o 
  -8  -5  -9       85.26       87.77     14.81 o 
  -7  -5  -9      548.55      520.68     30.70 o 
  -6  -5  -9      509.71      487.67     30.08 o 
  -5  -5  -9      314.61      321.55     23.33 o 
  -4  -5  -9     1851.10     1749.33     72.30 o 
  -3  -5  -9      462.36      451.84     27.91 o 
  -2  -5  -9      696.61      671.50     32.91 o 
  -1  -5  -9      476.01      495.68     18.57 o 
   0  -5  -9      221.22      220.53     11.37 o 
   1  -5  -9      215.41      206.46     10.81 o 
   2  -5  -9      182.60      186.10     16.52 o 
   3  -5  -9      184.11      149.04     15.93 o 
   4  -5  -9      279.04      311.51     22.15 o 
   5  -5  -9       32.95       33.93     11.39 o 
   6  -5  -9      243.23      243.82     20.21 o 
   7  -5  -9       10.22       16.92     10.56 o 
   8  -5  -9       54.24       54.00     13.13 o 
 -12  -4  -9       13.04       -9.58     10.76 o 
 -11  -4  -9      118.67      137.13     18.99 o 
 -10  -4  -9       45.81       52.95     13.76 o 
  -9  -4  -9      529.92      577.84     32.38 o 
  -8  -4  -9        9.69        0.59      9.05 o 
  -7  -4  -9      351.62      393.55     24.91 o 
  -6  -4  -9       40.90       38.73     11.06 o 
  -5  -4  -9      950.89      868.10     41.40 o 
  -4  -4  -9      238.58      184.49     18.17 o 
  -3  -4  -9      429.47      454.63     26.49 o 
  -2  -4  -9      209.59      205.78     18.89 o 
  -1  -4  -9     1234.59     1250.83     36.59 o 
   0  -4  -9      260.51      230.13     11.88 o 
   1  -4  -9      843.47      855.95     26.84 o 
   2  -4  -9      420.35      397.47     20.73 o 
   3  -4  -9      177.74      179.52     10.47 o 
   4  -4  -9      292.75      303.35     20.34 o 
   5  -4  -9      137.96      158.13     16.98 o 
   6  -4  -9      152.75      160.27     17.97 o 
   7  -4  -9       62.27       45.78     11.85 o 
   8  -4  -9       42.82       36.59     11.45 o 
   9  -4  -9       11.20        4.38      9.94 o 
 -12  -3  -9       11.86        0.56     10.96 o 
 -11  -3  -9      135.96      151.91     20.01 o 
 -10  -3  -9        6.33       -5.04      8.72 o 
  -9  -3  -9      442.36      453.48     28.63 o 
  -8  -3  -9       59.24       51.04     12.34 o 
  -7  -3  -9      655.69      623.13     33.57 o 
  -6  -3  -9       97.57       83.59     13.16 o 
  -5  -3  -9      841.56      908.81     41.30 o 
  -4  -3  -9       92.06      102.05     14.15 o 
  -3  -3  -9     1892.56     1926.84     73.09 o 
  -2  -3  -9      120.48       91.88     13.26 o 
  -1  -3  -9     1009.51     1018.96     58.91 o 
   0  -3  -9      351.17      355.32     16.44 o 
   1  -3  -9      838.46      805.88     25.32 o 
   2  -3  -9      142.03      141.44     14.35 o 
   3  -3  -9      282.81      324.53     14.07 o 
   4  -3  -9      151.71      152.80     10.39 o 
   5  -3  -9      467.02      547.39     37.84 o 
   6  -3  -9      102.26       94.22     14.08 o 
   7  -3  -9      187.65      203.51     20.57 o 
   8  -3  -9       51.27       45.58     12.18 o 
   9  -3  -9       41.16       18.20     11.78 o 
 -12  -2  -9       29.40       19.48     12.27 o 
 -11  -2  -9       65.17       56.64     14.08 o 
 -10  -2  -9       83.28       78.39     15.20 o 
  -9  -2  -9      325.69      330.44     25.11 o 
  -8  -2  -9       72.29       67.86     13.46 o 
  -7  -2  -9      676.87      647.02     33.30 o 
  -6  -2  -9      230.82      167.74     17.47 o 
  -5  -2  -9      780.96      740.28     35.21 o 
  -4  -2  -9      144.50      151.58     15.80 o 
  -3  -2  -9     1418.68     1369.86     56.67 o 
  -2  -2  -9        7.42        5.66      7.93 o 
  -1  -2  -9      873.03      883.92     27.91 o 
   0  -2  -9      123.33      147.22     10.09 o 
   1  -2  -9      634.61      619.21     23.25 o 
   2  -2  -9       55.36       59.25      6.86 o 
   3  -2  -9     1168.71     1230.78     40.21 o 
   4  -2  -9       54.29       51.01      6.92 o 
   5  -2  -9      253.85      275.44     13.59 o 
   6  -2  -9      229.42      243.99     15.58 o 
   7  -2  -9      274.58      249.71     34.74 o 
   8  -2  -9       41.08       43.57     11.29 o 
   9  -2  -9       69.51       74.51     14.41 o 
 -12  -1  -9       84.93       71.35     16.52 o 
 -11  -1  -9       28.63       17.61     11.19 o 
 -10  -1  -9      108.21      109.03     16.52 o 
  -9  -1  -9      327.86      353.44     24.75 o 
  -8  -1  -9      330.93      334.94     23.04 o 
  -7  -1  -9      259.22      274.33     19.98 o 
  -6  -1  -9        5.88        1.02      7.80 o 
  -5  -1  -9      718.81      720.27     33.76 o 
  -4  -1  -9      829.19      820.94     37.06 o 
  -3  -1  -9      663.96      650.90     30.57 o 
  -2  -1  -9      303.10      309.57     19.75 o 
  -1  -1  -9      922.46      898.15     28.20 o 
   0  -1  -9        6.09        6.47      6.81 o 
   1  -1  -9     1140.19     1194.44     42.32 o 
   2  -1  -9       52.76       56.18      6.99 o 
   3  -1  -9      964.32      967.81     29.65 o 
   4  -1  -9      106.47      108.91      9.09 o 
   5  -1  -9      303.54      279.97     17.72 o 
   6  -1  -9       33.30       38.22      7.13 o 
   7  -1  -9      277.36      319.76     15.41 o 
   8  -1  -9       12.05        5.80      6.25 o 
   9  -1  -9      143.15      172.84     18.73 o 
  10  -1  -9        6.19       -1.51      9.91 o 
 -11   0  -9       24.12        0.03      9.08 o 
 -10   0  -9      128.47      125.94     17.61 o 
  -9   0  -9       51.94       50.19     12.74 o 
  -8   0  -9      325.34      294.07     23.04 o 
  -7   0  -9      268.04      309.60     20.83 o 
  -6   0  -9      368.36      346.50     22.15 o 
  -5   0  -9      151.72      131.40     14.78 o 
  -4   0  -9      240.17      257.15     17.84 o 
  -3   0  -9     1131.77     1106.19     47.09 o 
  -2   0  -9      986.49      957.54     40.91 o 
  -1   0  -9      420.78      403.50     16.49 o 
   0   0  -9       22.74       18.13      5.41 o 
   1   0  -9      476.59      475.56     17.51 o 
   2   0  -9      302.78      300.38     13.51 o 
   3   0  -9      477.79      469.90     17.62 o 
   4   0  -9      389.06      380.96     16.01 o 
   5   0  -9      466.79      466.50     21.88 o 
   6   0  -9       77.21       69.54      8.12 o 
   7   0  -9      221.50      247.12     13.67 o 
   8   0  -9       19.97       24.53      6.99 o 
   9   0  -9      136.15      161.61     19.02 o 
  10   0  -9        0.52      -12.14      8.10 o 
 -11   1  -9        3.71       -5.82      9.81 o 
 -10   1  -9      160.74      155.36     20.24 o 
  -9   1  -9        8.51        1.81      8.95 o 
  -8   1  -9      319.79      297.36     22.97 o 
  -7   1  -9      130.15      105.08     14.38 o 
  -6   1  -9      414.84      386.94     23.50 o 
  -5   1  -9      146.71      181.49     16.39 o 
  -4   1  -9      257.69      277.52     18.82 o 
  -3   1  -9      128.17      130.35     13.85 o 
  -2   1  -9      618.82      664.17     22.84 o 
  -1   1  -9      315.58      314.02     16.50 o 
   0   1  -9     1340.61     1274.51     36.87 o 
   1   1  -9      333.71      312.73     14.28 o 
   2   1  -9      470.14      462.34     17.22 o 
   3   1  -9      875.54      905.36     27.68 o 
   4   1  -9      158.89      156.09     22.56 o 
   5   1  -9      132.60      140.37      9.75 o 
   6   1  -9      113.25      113.28      9.65 o 
   7   1  -9       77.92       74.34     14.05 o 
   8   1  -9      106.15      105.90     15.96 o 
   9   1  -9      147.92      180.44     20.60 o 
  10   1  -9       27.52       15.50     11.09 o 
 -11   2  -9        8.61       13.39     10.86 o 
 -10   2  -9       74.07       77.76     15.57 o 
  -9   2  -9        5.57        3.75      8.62 o 
  -8   2  -9      254.10      254.68     21.49 o 
  -7   2  -9        0.99        9.54      8.65 o 
  -6   2  -9      378.50      367.03     23.13 o 
  -5   2  -9       14.12       12.54      8.16 o 
  -4   2  -9      938.37      962.55     42.06 o 
  -3   2  -9        8.74        4.48      7.44 o 
  -2   2  -9      944.37      915.33     31.13 o 
  -1   2  -9      275.94      216.82     26.34 o 
   0   2  -9      812.97      854.72     26.77 o 
   1   2  -9      192.62      209.82     26.64 o 
   2   2  -9      541.58      508.15     43.82 o 
   3   2  -9       18.33       -0.55      7.87 o 
   4   2  -9      338.29      371.60     23.99 o 
   5   2  -9      221.68      251.22     19.61 o 
   6   2  -9      494.93      529.96     31.13 o 
   7   2  -9       43.55       43.54     11.91 o 
   8   2  -9      167.41      184.19     20.17 o 
   9   2  -9       96.09      100.54     17.21 o 
  10   2  -9       68.32       69.63     15.34 o 
 -10   3  -9       48.95       70.95     16.29 o 
  -9   3  -9       33.42       32.38     11.58 o 
  -8   3  -9       61.55       73.06     14.22 o 
  -7   3  -9       54.46       51.21     12.11 o 
  -6   3  -9      689.54      645.31     33.53 o 
  -5   3  -9      195.73      181.16     16.78 o 
  -4   3  -9      714.62      716.88     33.90 o 
  -3   3  -9       93.16       86.91      9.04 o 
  -2   3  -9     1187.91     1140.55     34.40 o 
  -1   3  -9      162.35      157.11     10.87 o 
   0   3  -9      439.91      420.74     27.59 o 
   1   3  -9       35.28       31.82      9.77 o 
   2   3  -9     1249.42     1352.68     58.68 o 
   3   3  -9       10.56       -6.48      7.27 o 
   4   3  -9      366.55      337.81     23.17 o 
   5   3  -9       84.45       54.53     12.70 o 
   6   3  -9      344.25      375.06     26.13 o 
   7   3  -9       35.48       42.91     12.41 o 
   8   3  -9      174.36      200.51     21.98 o 
   9   3  -9       12.59        6.06     10.07 o 
  10   3  -9       69.89       90.89     16.36 o 
  -9   4  -9       59.84       53.54     14.22 o 
  -8   4  -9       81.49      118.67     16.72 o 
  -7   4  -9      108.41       80.92     13.92 o 
  -6   4  -9      123.13      123.18     15.66 o 
  -5   4  -9      120.75      124.59     14.91 o 
  -4   4  -9      277.14      273.96     19.48 o 
  -3   4  -9      171.06      196.20     21.80 o 
  -2   4  -9      283.34      331.31     15.04 o 
  -1   4  -9      106.21       98.13     14.74 o 
   0   4  -9     1137.64     1284.52     57.43 o 
   1   4  -9      185.16      169.91     18.46 o 
   2   4  -9      707.89      716.78     37.91 o 
   3   4  -9       44.81       40.08     11.16 o 
   4   4  -9      629.40      735.02     38.60 o 
   5   4  -9      106.41       89.38     14.84 o 
   6   4  -9      249.68      213.15     20.30 o 
   7   4  -9       12.07        3.32     10.53 o 
   8   4  -9      175.66      170.89     21.26 o 
   9   4  -9        5.44       -1.94     10.53 o 
  10   4  -9       84.41       81.98     16.22 o 
  -9   5  -9       41.00       64.67     15.07 o 
  -8   5  -9       22.00       17.90     10.93 o 
  -7   5  -9      121.69      122.16     17.51 o 
  -6   5  -9       37.49       31.03     10.60 o 
  -5   5  -9      293.21      346.19     17.39 o 
  -4   5  -9      112.56      159.11     19.78 o 
  -3   5  -9      266.78      242.96     21.26 o 
  -2   5  -9      135.32      137.39     17.31 o 
  -1   5  -9      218.11      197.35     18.59 o 
   0   5  -9      286.55      235.53     20.60 o 
   1   5  -9      237.59      196.10     18.76 o 
   2   5  -9      273.45      269.49     22.38 o 
   3   5  -9       91.28       93.82     14.68 o 
   4   5  -9      424.41      448.22     30.05 o 
   5   5  -9      174.75      129.13     17.44 o 
   6   5  -9      377.51      378.12     26.82 o 
   7   5  -9       52.98       53.38     13.72 o 
   8   5  -9       84.70       92.57     16.36 o 
   9   5  -9       15.88       22.67     12.37 o 
  -6   6  -9       33.79       20.90     13.36 o 
  -5   6  -9      161.24      177.71     21.88 o 
  -4   6  -9       44.91       49.36     13.89 o 
  -3   6  -9      167.06      177.08     20.77 o 
  -2   6  -9       50.85       31.20     12.04 o 
  -1   6  -9      435.97      445.22     29.45 o 
   0   6  -9       30.59       28.47     10.93 o 
   1   6  -9      289.47      233.78     21.13 o 
   2   6  -9      125.66      137.26     17.34 o 
   3   6  -9      206.09      183.07     20.47 o 
   4   6  -9      139.92      114.36     16.72 o 
   5   6  -9      159.10      145.29     19.15 o 
   6   6  -9       74.25       56.90     13.95 o 
   7   6  -9       53.11       49.33     13.30 o 
   8   6  -9       73.30       58.28     15.07 o 
   9   6  -9       48.12       59.86     15.47 o 
  -7   7  -9       65.44       85.63     18.36 o 
  -6   7  -9        8.28        2.96     11.06 o 
  -5   7  -9       67.49       89.81     16.62 o 
  -4   7  -9        0.91      -11.65      9.64 o 
  -3   7  -9      252.01      276.10     23.37 o 
  -2   7  -9       45.08       47.75     13.53 o 
  -1   7  -9      230.78      231.91     21.23 o 
   0   7  -9      107.41      109.09     16.65 o 
   1   7  -9      301.82      328.10     25.47 o 
   2   7  -9       21.68       20.27     11.06 o 
   3   7  -9       98.54       82.44     15.24 o 
   4   7  -9       19.54       14.12     11.35 o 
   5   7  -9      287.07      306.15     25.04 o 
   6   7  -9        0.91      -13.77      9.18 o 
   7   7  -9       88.90      107.64     17.97 o 
   8   7  -9       61.06       53.31     14.94 o 
  -5   8  -9       79.82       97.48     17.87 o 
  -4   8  -9       15.89       16.68     11.52 o 
  -3   8  -9      105.30      100.93     16.98 o 
  -2   8  -9        4.18      -11.81      9.25 o 
  -1   8  -9      121.42      135.91     18.76 o 
   0   8  -9        1.32      -12.14      8.10 o 
   1   8  -9      154.74      132.85     18.43 o 
   2   8  -9        6.86       -6.75     10.07 o 
   3   8  -9      253.00      270.25     24.32 o 
   4   8  -9       34.83       15.73     11.95 o 
   5   8  -9       86.29       76.02     16.13 o 
   6   8  -9        1.85       -9.61     10.50 o 
   7   8  -9       86.77      122.98     19.98 o 
  -4   9  -9       26.61       21.23     13.53 o 
  -3   9  -9       24.54       19.22     13.06 o 
  -2   9  -9       40.54       33.30     12.57 o 
  -1   9  -9      105.70      116.73     18.66 o 
   0   9  -9       43.75       26.29     11.68 o 
   1   9  -9      138.73      149.24     19.78 o 
   2   9  -9       16.59       17.51     11.35 o 
   3   9  -9      118.10      116.63     18.23 o 
   4   9  -9        3.44       -5.96      9.77 o 
   5   9  -9       51.01       60.91     15.34 o 
   6   9  -9        1.02       -1.38     11.39 o 
  -2  10  -9       46.60       45.78     14.51 o 
  -1  10  -9       22.95       12.21     11.95 o 
   0  10  -9       18.67        8.79     11.12 o 
   1  10  -9       45.68       33.40     13.95 o 
   2  10  -9       44.91       57.03     15.01 o 
   3  10  -9       31.58       33.86     13.89 o 
   4  10  -9       27.02       45.02     14.58 o 
   5  10  -9       57.28       55.98     15.20 o 
  -7 -13  -8       40.14       36.76     14.02 o 
  -6 -13  -8       21.12       25.04     12.37 o 
  -5 -13  -8       92.91      101.19     16.22 o 
  -4 -13  -8       62.13       71.74     14.41 o 
  -3 -13  -8       49.03       68.98     10.40 o 
  -2 -13  -8       48.47       59.54      9.90 o 
  -1 -13  -8       63.81       62.03      9.70 o 
   0 -13  -8       25.25       24.38      8.54 o 
  -9 -12  -8      111.91      110.28     18.66 o 
  -8 -12  -8        8.37       -2.50     10.93 o 
  -7 -12  -8      146.49      172.61     21.19 o 
  -6 -12  -8        0.63       -3.88     10.79 o 
  -5 -12  -8      142.67      150.33     19.48 o 
  -4 -12  -8       19.48       26.82      7.69 o 
  -3 -12  -8      140.69      136.11     12.49 o 
  -2 -12  -8       51.09       60.52      9.82 o 
  -1 -12  -8       90.86      101.54     11.27 o 
   0 -12  -8       12.89       12.96      7.63 o 
   1 -12  -8       79.23       93.57     11.37 o 
   2 -12  -8       10.58       -6.88      9.12 o 
 -10 -11  -8       22.57        5.46     13.95 o 
  -9 -11  -8      202.37      188.96     23.40 o 
  -8 -11  -8       22.58        5.30     12.18 o 
  -7 -11  -8      262.65      283.80     25.01 o 
  -6 -11  -8        7.98       -4.38     10.89 o 
  -5 -11  -8      316.97      316.71     23.86 o 
  -4 -11  -8       38.71       36.77      8.17 o 
  -3 -11  -8      186.43      188.79     29.39 o 
  -2 -11  -8       17.40       14.48      6.88 o 
  -1 -11  -8      217.18      244.57     14.94 o 
   0 -11  -8        3.57        4.06      8.14 o 
   1 -11  -8      149.80      158.85     13.32 o 
   2 -11  -8       20.96       15.04     10.14 o 
   3 -11  -8       88.96       90.43     15.43 o 
   4 -11  -8       18.27       11.02      9.87 o 
 -11 -10  -8       38.09       26.49     15.27 o 
 -10 -10  -8       67.48       57.49     16.29 o 
  -9 -10  -8      178.47      162.17     21.39 o 
  -8 -10  -8       94.43       91.88     17.34 o 
  -7 -10  -8      228.81      213.15     22.64 o 
  -6 -10  -8       36.94       34.39     13.43 o 
  -5 -10  -8      182.56      164.35     18.89 o 
  -4 -10  -8      143.62      168.99     12.50 o 
  -3 -10  -8      320.89      344.02     22.76 o 
  -2 -10  -8      158.57      175.51     22.59 o 
  -1 -10  -8      292.14      292.20     15.71 o 
   0 -10  -8        1.27       -3.95      6.08 o 
   1 -10  -8      204.19      197.78     13.02 o 
   2 -10  -8       31.78       34.82     10.86 o 
   3 -10  -8       92.67      113.90     16.09 o 
   4 -10  -8        7.91       15.76      9.44 o 
   5 -10  -8       64.66       58.58     14.48 o 
 -11  -9  -8       56.88       58.77     16.36 o 
 -10  -9  -8      190.56      180.90     22.05 o 
  -9  -9  -8       23.96       15.50     12.14 o 
  -8  -9  -8      201.59      184.55     21.36 o 
  -7  -9  -8      225.47      218.65     22.71 o 
  -6  -9  -8      433.21      443.12     29.35 o 
  -5  -9  -8       97.10      100.54     16.45 o 
  -4  -9  -8      333.58      327.75     15.64 o 
  -3  -9  -8      442.52      449.96     18.48 o 
  -2  -9  -8       78.56       82.02      8.83 o 
  -1  -9  -8      190.10      181.73     12.08 o 
   0  -9  -8       38.81       28.04      6.88 o 
   1  -9  -8      152.06      144.36     11.64 o 
   2  -9  -8      195.59      202.22     18.36 o 
   3  -9  -8      348.46      340.05     24.94 o 
   4  -9  -8       64.11       62.33     13.59 o 
   5  -9  -8      110.80       97.71     15.24 o 
   6  -9  -8        2.63        4.44      9.54 o 
 -12  -8  -8      144.81      126.67     20.21 o 
 -11  -8  -8       12.41        0.66     11.65 o 
 -10  -8  -8      351.68      357.29     28.10 o 
  -9  -8  -8       23.86       35.90     13.23 o 
  -8  -8  -8      343.30      373.35     26.20 o 
  -7  -8  -8       73.54       67.82     14.84 o 
  -6  -8  -8      355.75      380.69     26.06 o 
  -5  -8  -8       50.90       45.02     12.44 o 
  -4  -8  -8      462.03      461.81     25.55 o 
  -3  -8  -8       80.36       73.98      8.13 o 
  -2  -8  -8      501.94      494.12     18.86 o 
  -1  -8  -8      232.53      235.94     12.63 o 
   0  -8  -8      302.22      329.43     15.56 o 
   1  -8  -8      154.96      128.15     15.20 o 
   2  -8  -8      156.25      124.69     15.20 o 
   3  -8  -8      194.92      223.32     19.45 o 
   4  -8  -8      118.77       84.87     14.38 o 
   5  -8  -8       79.74       89.91     14.55 o 
   6  -8  -8       48.56       43.27     12.34 o 
   7  -8  -8       31.52       38.67     11.91 o 
 -12  -7  -8      142.36      147.40     20.86 o 
 -11  -7  -8       10.61       -4.08     10.27 o 
 -10  -7  -8      314.58      309.01     25.67 o 
  -9  -7  -8        9.29      -11.65      8.82 o 
  -8  -7  -8      382.04      385.85     27.12 o 
  -7  -7  -8       13.44        4.28      9.35 o 
  -6  -7  -8      611.40      614.57     33.57 o 
  -5  -7  -8       68.87       41.83     12.37 o 
  -4  -7  -8      696.62      728.68     24.18 o 
  -3  -7  -8      237.85      236.51     12.55 o 
  -2  -7  -8      308.73      298.98     13.69 o 
  -1  -7  -8      141.13      113.83      9.01 o 
   0  -7  -8      763.60      748.28     24.82 o 
   1  -7  -8       95.24       87.70     13.00 o 
   2  -7  -8      388.34      377.82     23.56 o 
   3  -7  -8       36.17       21.52      9.25 o 
   4  -7  -8      185.71      216.74     18.03 o 
   5  -7  -8       46.46       31.36     10.73 o 
   6  -7  -8      170.34      190.25     20.21 o 
   7  -7  -8       61.97       86.22     15.07 o 
   8  -7  -8       41.94       62.59     14.15 o 
 -12  -6  -8       66.37       59.17     16.19 o 
 -11  -6  -8       54.98       33.07     13.23 o 
 -10  -6  -8      204.95      170.30     20.04 o 
  -9  -6  -8       77.70       87.73     14.94 o 
  -8  -6  -8      545.28      561.72     31.07 o 
  -7  -6  -8       28.79       31.46     11.02 o 
  -6  -6  -8     1818.50     1783.16     71.18 o 
  -5  -6  -8       19.75        1.05      8.89 o 
  -4  -6  -8      442.06      446.27     27.08 o 
  -3  -6  -8        4.63        4.39      3.79 o 
  -2  -6  -8     1054.99     1139.81     33.82 o 
  -1  -6  -8      117.30      114.95      8.52 o 
   0  -6  -8      938.00      913.91     40.68 o 
   1  -6  -8       32.18       39.19      9.54 o 
   2  -6  -8      467.50      487.71     26.89 o 
   3  -6  -8       16.11        8.59      7.37 o 
   4  -6  -8      251.72      233.39     18.69 o 
   5  -6  -8       10.77        2.99      8.65 o 
   6  -6  -8      135.45      150.52     17.64 o 
   7  -6  -8       28.68       46.14     12.57 o 
   8  -6  -8       67.51       55.15     13.43 o 
 -12  -5  -8       76.00       68.52     15.73 o 
 -11  -5  -8      192.87      210.55     22.84 o 
 -10  -5  -8      176.87      217.07     21.98 o 
  -9  -5  -8       64.84       56.57     12.64 o 
  -8  -5  -8      251.22      234.70     19.84 o 
  -7  -5  -8      203.30      230.62     18.63 o 
  -6  -5  -8      410.45      422.68     25.60 o 
  -5  -5  -8      265.39      267.68     20.24 o 
  -4  -5  -8      917.35      869.05     39.56 o 
  -3  -5  -8      517.21      526.49     17.60 o 
  -2  -5  -8      909.62      913.72     35.21 o 
  -1  -5  -8       65.08       48.21     10.73 o 
   0  -5  -8     2103.75     2191.95     58.44 o 
   1  -5  -8       58.50       58.27      6.25 o 
   2  -5  -8      439.67      483.72     25.70 o 
   3  -5  -8       36.83       49.56      9.87 o 
   4  -5  -8      151.23      151.25     15.96 o 
   5  -5  -8       23.09       26.03      9.68 o 
   6  -5  -8      312.60      308.72     22.21 o 
   7  -5  -8        2.16       -5.50      7.83 o 
   8  -5  -8      116.22      115.67     16.68 o 
   9  -5  -8        2.04       -1.78      9.48 o 
 -13  -4  -8       57.71       29.42     13.10 o 
 -12  -4  -8       62.31       48.90     14.64 o 
 -11  -4  -8      226.07      250.20     24.62 o 
 -10  -4  -8      129.05      103.50     16.16 o 
  -9  -4  -8      274.44      300.85     22.38 o 
  -8  -4  -8       60.00       60.58     12.47 o 
  -7  -4  -8      850.51      821.01     39.10 o 
  -6  -4  -8      512.81      464.84     26.85 o 
  -5  -4  -8     1011.19      945.20     42.52 o 
  -4  -4  -8      530.00      568.53     29.65 o 
  -3  -4  -8      290.46      259.25     19.19 o 
  -2  -4  -8      969.23      917.33     38.83 o 
  -1  -4  -8      533.94      509.20     26.26 o 
   0  -4  -8      831.94      838.71     25.78 o 
   1  -4  -8      454.45      419.55     15.84 o 
   2  -4  -8      893.71      873.19     33.52 o 
   3  -4  -8      199.81      193.74     17.00 o 
   4  -4  -8      836.38      917.26     39.03 o 
   5  -4  -8      187.40      203.05     18.10 o 
   6  -4  -8      256.93      290.88     21.59 o 
   7  -4  -8        5.41       -5.33      7.57 o 
   8  -4  -8      128.91      150.13     17.74 o 
   9  -4  -8       10.97       10.66     10.73 o 
 -12  -3  -8       17.77       15.01     11.35 o 
 -11  -3  -8      144.71      114.79     17.28 o 
 -10  -3  -8       11.47       10.73      8.95 o 
  -9  -3  -8      757.59      868.23     41.20 o 
  -8  -3  -8       13.73       -3.62      8.03 o 
  -7  -3  -8     1009.25     1010.92     43.74 o 
  -6  -3  -8      503.86      500.08     27.12 o 
  -5  -3  -8      763.33      741.66     34.46 o 
  -4  -3  -8      927.46      797.74     35.48 o 
  -3  -3  -8     1667.52     1688.21     65.75 o 
  -2  -3  -8      144.77      132.10     14.08 o 
  -1  -3  -8     1688.58     1715.79     64.80 o 
   0  -3  -8      189.53      173.28     21.67 o 
   1  -3  -8     1125.80     1126.10     45.84 o 
   2  -3  -8      616.24      612.77     23.89 o 
   3  -3  -8      311.39      343.56     23.88 o 
   4  -3  -8     1139.89     1121.18     45.20 o 
   5  -3  -8      222.03      225.02     11.90 o 
   6  -3  -8      261.56      294.83     21.13 o 
   7  -3  -8      185.21      164.51     17.84 o 
   8  -3  -8      124.08      138.05     17.41 o 
   9  -3  -8       52.11       49.10     12.60 o 
  10  -3  -8       66.12       85.86     16.13 o 
 -12  -2  -8       20.93        2.11      9.61 o 
 -11  -2  -8      141.81      160.07     19.88 o 
 -10  -2  -8       16.96       12.47     10.04 o 
  -9  -2  -8      488.48      452.79     27.71 o 
  -8  -2  -8        2.47      -10.02      6.68 o 
  -7  -2  -8      831.87      807.38     38.08 o 
  -6  -2  -8      203.01      208.02     17.47 o 
  -5  -2  -8     1030.48     1049.00     44.20 o 
  -4  -2  -8      411.03      401.52     22.81 o 
  -3  -2  -8     3103.91     3056.99    108.96 o 
  -2  -2  -8       45.79       29.39      8.52 o 
  -1  -2  -8     1341.90     1309.57     51.80 o 
   0  -2  -8       37.12       26.75      5.25 o 
   1  -2  -8     1657.75     1790.19     47.55 o 
   2  -2  -8       91.08       81.40      7.37 o 
   3  -2  -8      960.57      998.55     29.63 o 
   4  -2  -8      305.01      334.81     26.46 o 
   5  -2  -8      397.12      410.40     23.33 o 
   6  -2  -8      350.23      303.12     19.78 o 
   7  -2  -8      332.41      400.99     24.71 o 
   8  -2  -8      108.88      123.34     16.22 o 
   9  -2  -8       47.07       56.47     13.06 o 
  10  -2  -8       54.65       64.60     14.51 o 
 -12  -1  -8       24.15       18.99     11.06 o 
 -11  -1  -8      106.04       84.77     15.57 o 
 -10  -1  -8       71.41       70.29     13.82 o 
  -9  -1  -8      353.69      337.28     23.99 o 
  -8  -1  -8      149.02      188.76     18.66 o 
  -7  -1  -8      641.21      611.05     31.86 o 
  -6  -1  -8      132.65      142.82     14.87 o 
  -5  -1  -8     1275.44     1204.49     49.79 o 
  -4  -1  -8      203.51      238.03     17.05 o 
  -3  -1  -8     1261.24     1281.86     51.60 o 
  -2  -1  -8       67.48       88.10     11.49 o 
  -1  -1  -8     2582.22     2631.55     68.62 o 
   0  -1  -8       43.42       35.65      7.60 o 
   1  -1  -8     1221.95     1213.62     34.28 o 
   2  -1  -8        5.26       12.34      4.41 o 
   3  -1  -8     1806.65     1807.03    163.72 o 
   4  -1  -8       88.12       81.52      7.81 o 
   5  -1  -8      738.16      782.18     25.57 o 
   6  -1  -8       19.15       25.41      6.06 o 
   7  -1  -8      280.96      303.14     22.94 o 
   8  -1  -8       43.43       29.35      7.96 o 
   9  -1  -8      111.29      121.62     11.20 o 
  10  -1  -8       27.59       28.40     11.09 o 
 -12   0  -8       70.47       63.68     15.66 o 
 -11   0  -8       52.32       54.60     13.56 o 
 -10   0  -8      149.60      162.90     19.55 o 
  -9   0  -8      289.27      309.01     22.71 o 
  -8   0  -8      175.94      198.18     19.68 o 
  -7   0  -8      272.46      321.95     21.23 o 
  -6   0  -8      215.68      220.52     17.51 o 
  -5   0  -8      660.41      673.15     32.05 o 
  -4   0  -8     1037.51      949.18     40.35 o 
  -3   0  -8      996.39      889.39     36.46 o 
  -2   0  -8      469.05      470.63     23.92 o 
  -1   0  -8     1858.57     1823.90     49.11 o 
   0   0  -8       33.61       23.27      5.18 o 
   1   0  -8     1667.00     1519.55     40.66 o 
   2   0  -8      206.55      185.53     10.38 o 
   3   0  -8      885.70      919.94     27.10 o 
   4   0  -8      344.53      343.12     34.97 o 
   5   0  -8      349.55      351.40     14.61 o 
   6   0  -8      166.14      143.10     10.43 o 
   7   0  -8      378.13      417.96     17.23 o 
   8   0  -8        0.11       -0.34      5.28 o 
   9   0  -8      245.92      316.09     18.86 o 
  10   0  -8        4.53       -4.18      6.09 o 
 -11   1  -8       10.45       26.82     12.11 o 
 -10   1  -8      160.67      171.52     20.24 o 
  -9   1  -8       61.52       79.11     14.41 o 
  -8   1  -8      281.73      291.87     21.56 o 
  -7   1  -8      194.20      205.94     17.87 o 
  -6   1  -8      539.67      480.14     26.92 o 
  -5   1  -8      356.88      307.47     19.48 o 
  -4   1  -8      552.05      579.62     27.45 o 
  -3   1  -8      801.03      813.70     34.72 o 
  -2   1  -8     1157.43     1079.31     44.13 o 
  -1   1  -8      419.08      371.01     29.95 o 
   0   1  -8      165.82      220.57     12.69 o 
   1   1  -8      409.41      411.60     18.66 o 
   2   1  -8      849.10      789.79     24.49 o 
   3   1  -8      939.88      853.57     27.45 o 
   4   1  -8      883.95      900.42     27.29 o 
   5   1  -8      574.32      618.96     20.54 o 
   6   1  -8       36.82       36.72      6.03 o 
   7   1  -8      317.65      338.50     19.66 o 
   8   1  -8       50.30       58.37      9.21 o 
   9   1  -8      170.53      163.16     19.09 o 
  10   1  -8        9.50        5.27      9.15 o 
  11   1  -8       77.91      110.15     18.00 o 
 -11   2  -8        4.09       -4.18      9.58 o 
 -10   2  -8      136.97      149.60     20.14 o 
  -9   2  -8       18.82       20.77      9.77 o 
  -8   2  -8      339.39      318.82     23.60 o 
  -7   2  -8       65.09       77.73     12.77 o 
  -6   2  -8      532.04      565.57     29.45 o 
  -5   2  -8       32.90       45.28      9.31 o 
  -4   2  -8     1075.73     1104.22     44.79 o 
  -3   2  -8       81.65      100.63     10.93 o 
  -2   2  -8     1305.28     1363.66     39.16 o 
  -1   2  -8       64.70       53.51      6.65 o 
   0   2  -8     1619.76     1481.69     41.87 o 
   1   2  -8      458.93      442.22     28.30 o 
   2   2  -8      712.83      779.14     23.06 o 
   3   2  -8      884.82      880.42     26.46 o 
   4   2  -8      172.31      165.15      9.67 o 
   5   2  -8      154.39      134.63      9.05 o 
   6   2  -8      200.01      185.44     17.44 o 
   7   2  -8      199.27      154.64     18.33 o 
   8   2  -8      264.38      317.27     23.40 o 
   9   2  -8      195.01      208.34     22.15 o 
  10   2  -8       54.06       58.05     13.95 o 
  11   2  -8       53.24       73.98     15.57 o 
 -11   3  -8        8.87       14.64     11.19 o 
 -10   3  -8       90.83       88.49     16.32 o 
  -9   3  -8       13.74       32.15     10.86 o 
  -8   3  -8      190.20      180.11     19.55 o 
  -7   3  -8       19.22        4.11      8.06 o 
  -6   3  -8      355.48      365.88     23.76 o 
  -5   3  -8       56.70       61.24     10.73 o 
  -4   3  -8      962.04      974.39     42.32 o 
  -3   3  -8       49.41       58.64      9.35 o 
  -2   3  -8     2046.00     1930.04     52.65 o 
  -1   3  -8       99.77      105.33      8.56 o 
   0   3  -8     1280.70     1207.61     35.41 o 
   1   3  -8      130.31      109.95     12.13 o 
   2   3  -8      485.44      460.31     16.13 o 
   3   3  -8       34.23       30.90      9.05 o 
   4   3  -8      317.52      319.61     22.97 o 
   5   3  -8      126.29      126.11     15.57 o 
   6   3  -8      545.62      599.27     33.37 o 
   7   3  -8      108.99      105.11     16.42 o 
   8   3  -8      264.59      274.46     22.25 o 
   9   3  -8      109.76      100.08     15.99 o 
  10   3  -8       80.11      103.76     16.92 o 
  11   3  -8       38.22       44.03     13.89 o 
 -10   4  -8       89.39       90.53     17.28 o 
  -9   4  -8       70.60       75.56     15.17 o 
  -8   4  -8      165.07      181.98     19.91 o 
  -7   4  -8       86.41       93.16     14.61 o 
  -6   4  -8      392.45      372.36     24.19 o 
  -5   4  -8      172.75      172.41     15.80 o 
  -4   4  -8      259.63      260.37     18.73 o 
  -3   4  -8       59.84       61.86      7.47 o 
  -2   4  -8      502.88      470.25     17.47 o 
  -1   4  -8      259.11      271.71     19.61 o 
   0   4  -8      951.31      936.25     44.85 o 
   1   4  -8      216.46      222.46     19.25 o 
   2   4  -8     1522.87     1559.28     66.84 o 
   3   4  -8       40.57       30.54      9.81 o 
   4   4  -8      803.83      846.84     42.22 o 
   5   4  -8       18.63        2.20      7.63 o 
   6   4  -8      487.49      516.76     31.03 o 
   7   4  -8       43.11       54.46     12.47 o 
   8   4  -8      316.03      404.61     28.47 o 
   9   4  -8        4.93        8.13     10.43 o 
  10   4  -8      121.88      115.51     18.00 o 
  -9   5  -8       37.53       64.90     14.38 o 
  -8   5  -8       77.66      103.20     16.22 o 
  -7   5  -8      103.31      133.41     16.95 o 
  -6   5  -8      195.20      208.67     18.59 o 
  -5   5  -8      275.53      288.77     20.60 o 
  -4   5  -8      201.64      172.07     12.17 o 
  -3   5  -8      205.62      202.40     12.21 o 
  -2   5  -8      315.46      347.98     24.15 o 
  -1   5  -8      182.10      208.38     17.97 o 
   0   5  -8      882.87      899.13     43.80 o 
   1   5  -8      209.14      192.84     18.59 o 
   2   5  -8      433.66      385.82     26.13 o 
   3   5  -8        0.55      -11.30      7.54 o 
   4   5  -8      620.50      653.14     35.90 o 
   5   5  -8       77.69       91.65     14.25 o 
   6   5  -8      537.68      646.49     35.71 o 
   7   5  -8       21.37        8.65      9.64 o 
   8   5  -8      182.67      232.24     22.11 o 
   9   5  -8        8.73        0.46      9.08 o 
  10   5  -8      133.89      145.26     20.34 o 
  -8   6  -8       11.41       20.96     10.79 o 
  -7   6  -8      135.27      169.38     19.51 o 
  -6   6  -8       72.23       75.10     13.23 o 
  -5   6  -8      254.30      295.59     24.98 o 
  -4   6  -8      223.16      247.11     21.52 o 
  -3   6  -8      268.98      280.84     23.13 o 
  -2   6  -8      227.22      215.29     18.99 o 
  -1   6  -8      239.23      235.72     20.54 o 
   0   6  -8      225.60      233.82     20.67 o 
   1   6  -8      283.60      280.84     22.25 o 
   2   6  -8      253.19      257.02     20.60 o 
   3   6  -8      302.95      337.91     24.75 o 
   4   6  -8      322.83      391.74     26.46 o 
   5   6  -8      113.63      107.71     16.22 o 
   6   6  -8      453.79      444.50     28.80 o 
   7   6  -8       44.64       37.29     12.18 o 
   8   6  -8       64.84       55.45     13.69 o 
   9   6  -8       17.66       15.89     11.16 o 
  10   6  -8       79.27       88.36     16.72 o 
  -7   7  -8       82.04       80.49     16.88 o 
  -6   7  -8       17.59       13.10     12.41 o 
  -5   7  -8      152.94      140.78     19.71 o 
  -4   7  -8        6.40       -7.08      9.12 o 
  -3   7  -8      285.15      310.86     23.73 o 
  -2   7  -8       62.54       62.13     13.95 o 
  -1   7  -8      365.31      418.43     27.22 o 
   0   7  -8      132.78      118.34     16.36 o 
   1   7  -8      325.89      303.22     23.37 o 
   2   7  -8      194.93      179.52     19.38 o 
   3   7  -8      248.88      277.12     23.37 o 
   4   7  -8       89.11      107.41     16.68 o 
   5   7  -8      239.95      215.82     20.50 o 
   6   7  -8       22.04       16.16     10.83 o 
   7   7  -8      108.53       89.41     16.52 o 
   8   7  -8       43.45       30.01     12.60 o 
   9   7  -8       50.62       61.87     15.60 o 
  -5   8  -8       71.59       80.23     15.66 o 
  -4   8  -8        2.85       -9.28      9.61 o 
  -3   8  -8      330.12      412.18     29.09 o 
  -2   8  -8       23.93        0.53     10.04 o 
  -1   8  -8      248.67      235.13     21.69 o 
   0   8  -8       21.12       10.17     10.46 o 
   1   8  -8      187.45      221.94     20.67 o 
   2   8  -8       38.47       41.73     11.98 o 
   3   8  -8      212.02      175.01     20.34 o 
   4   8  -8       32.50       21.00     11.75 o 
   5   8  -8      301.27      319.51     25.24 o 
   6   8  -8        5.28       -8.03      9.31 o 
   7   8  -8      130.30      110.61     18.49 o 
   8   8  -8       26.44       41.60     13.76 o 
   9   8  -8       35.93       25.70     13.72 o 
  -4   9  -8       14.85        8.95     11.58 o 
  -3   9  -8       68.45       59.10     14.64 o 
  -2   9  -8       24.18       18.59     11.45 o 
  -1   9  -8      133.31      162.44     20.07 o 
   0   9  -8       64.40       72.23     14.91 o 
   1   9  -8      152.05      168.89     20.27 o 
   2   9  -8       15.25       10.76     10.33 o 
   3   9  -8      269.44      305.26     24.65 o 
   4   9  -8        1.02        3.82      9.84 o 
   5   9  -8      142.31      147.92     19.61 o 
   6   9  -8        2.98        3.29     11.45 o 
   7   9  -8       99.76       93.82     18.33 o 
   8   9  -8        4.69        9.68     11.35 o 
  -2  10  -8       70.72       82.96     16.45 o 
  -1  10  -8       84.32      118.14     17.54 o 
   0  10  -8       24.03       26.06     11.98 o 
   1  10  -8      143.11      186.95     21.95 o 
   2  10  -8       43.04       29.45     13.10 o 
   3  10  -8       62.39       54.56     14.15 o 
   4  10  -8       12.79        3.85     10.66 o 
   5  10  -8       73.10       98.50     17.90 o 
   6  10  -8       14.84       23.00     13.72 o 
   0  11  -8       33.93       19.84     12.51 o 
   1  11  -8       30.96       40.31     13.85 o 
   2  11  -8       67.70       70.36     16.03 o 
   3  11  -8       31.43       22.54     12.47 o 
   4  11  -8       38.97       45.78     14.41 o 
  -6 -14  -7       86.54      120.31     19.12 o 
  -5 -14  -7        7.02       13.46     12.08 o 
  -4 -14  -7       58.77       64.80     14.84 o 
  -3 -14  -7       18.84       32.58     13.43 o 
  -2 -14  -7       52.93       63.60     23.27 o 
  -6 -13  -7       90.81      103.93     17.21 o 
  -5 -13  -7       39.19       39.86      8.76 o 
  -4 -13  -7       26.46       32.95      8.16 o 
  -3 -13  -7       25.46       41.12     12.80 o 
  -2 -13  -7       85.22      104.26     11.47 o 
  -1 -13  -7       33.40       46.94      9.01 o 
   0 -13  -7       50.79       53.26      9.77 o 
   1 -13  -7       17.85       10.75      7.84 o 
  -8 -12  -7       41.13       34.52     13.53 o 
  -7 -12  -7       98.29       78.55     15.63 o 
  -6 -12  -7       19.97       19.04     10.66 o 
  -5 -12  -7      113.64      118.18     11.80 o 
  -4 -12  -7       28.88       31.55      8.10 o 
  -3 -12  -7      265.42      327.12     17.61 o 
  -2 -12  -7       47.34       47.69      8.78 o 
  -1 -12  -7       99.66       95.43     16.93 o 
   0 -12  -7       74.70       73.18     10.34 o 
   1 -12  -7       59.65       51.61      9.23 o 
   2 -12  -7       65.87       65.55     10.84 o 
   3 -12  -7       19.83       18.13     10.79 o 
 -11 -11  -7       72.09       45.25     16.45 o 
 -10 -11  -7        7.41      -13.72     12.57 o 
  -9 -11  -7      189.95      177.90     21.59 o 
  -8 -11  -7        4.34      -12.18     10.66 o 
  -7 -11  -7      227.26      247.28     15.22 o 
  -6 -11  -7        2.61        1.64      8.44 o 
  -5 -11  -7      367.50      397.34     18.71 o 
  -4 -11  -7       76.96       84.86     10.17 o 
  -3 -11  -7      376.26      420.14     32.99 o 
  -2 -11  -7       40.08       36.62      9.99 o 
  -1 -11  -7      211.41      218.59     26.62 o 
   0 -11  -7        2.69        6.19      6.10 o 
   1 -11  -7       76.48       81.97     13.61 o 
   2 -11  -7       41.64       30.96      7.82 o 
   3 -11  -7       48.91       73.62     13.69 o 
   4 -11  -7       38.20       41.10     12.77 o 
 -11 -10  -7       50.54       41.99     15.60 o 
 -10 -10  -7       46.78       18.73     12.70 o 
  -9 -10  -7      249.92      226.87     23.99 o 
  -8 -10  -7       78.11       68.55     15.76 o 
  -7 -10  -7      275.52      318.48     17.11 o 
  -6 -10  -7       27.00       27.83      7.42 o 
  -5 -10  -7      481.19      494.68     20.26 o 
  -4 -10  -7       56.56       45.21      7.98 o 
  -3 -10  -7      287.11      287.29     16.64 o 
  -2 -10  -7       81.62       69.69     14.50 o 
  -1 -10  -7      426.79      463.29     19.82 o 
   0 -10  -7       85.76       69.85      8.96 o 
   1 -10  -7      334.50      325.52     16.90 o 
   2 -10  -7        2.57       -3.80      5.70 o 
   3 -10  -7      192.08      182.02     19.35 o 
   4 -10  -7       23.60        9.28      9.25 o 
   5 -10  -7       61.36       59.83     12.83 o 
   6 -10  -7       12.61       22.67     10.37 o 
 -12  -9  -7       73.61       52.75     15.99 o 
 -11  -9  -7      103.85       89.84     17.51 o 
 -10  -9  -7      132.13      118.47     18.07 o 
  -9  -9  -7      144.03      152.70     19.38 o 
  -8  -9  -7      199.82      186.82     20.50 o 
  -7  -9  -7      417.10      405.05     30.80 o 
  -6  -9  -7      397.18      394.07     18.10 o 
  -5  -9  -7      275.02      293.08     19.79 o 
  -4  -9  -7       74.08       80.72      9.69 o 
  -3  -9  -7      628.09      631.32     22.68 o 
  -2  -9  -7       84.62       68.62      8.37 o 
  -1  -9  -7      500.08      489.28     20.12 o 
   0  -9  -7        0.54       -6.20      4.64 o 
   1  -9  -7      449.72      467.35     19.54 o 
   2  -9  -7       64.04       71.13     19.20 o 
   3  -9  -7      274.50      255.01     19.98 o 
   4  -9  -7       34.73       31.95     11.19 o 
   5  -9  -7      136.88      129.92     17.21 o 
   6  -9  -7        0.14       -1.68      8.49 o 
 -12  -8  -7      129.38      140.72     20.27 o 
 -11  -8  -7       54.48       50.61     13.99 o 
 -10  -8  -7      271.24      237.17     21.52 o 
  -9  -8  -7       55.72       28.99     12.08 o 
  -8  -8  -7      173.44      165.96     19.48 o 
  -7  -8  -7      345.41      342.39     16.26 o 
  -6  -8  -7      682.97      651.32     23.84 o 
  -5  -8  -7      327.18      312.43     15.13 o 
  -4  -8  -7      814.52      920.13     28.93 o 
  -3  -8  -7      372.15      362.50     16.07 o 
  -2  -8  -7      155.38      183.41     11.91 o 
  -1  -8  -7      505.80      455.45     17.74 o 
   0  -8  -7      225.27      228.94     12.56 o 
   1  -8  -7      311.89      317.17     21.00 o 
   2  -8  -7      108.36       86.29     12.47 o 
   3  -8  -7      425.53      383.65     24.62 o 
   4  -8  -7       94.43      109.42     15.20 o 
   5  -8  -7      130.39      129.27     16.65 o 
   6  -8  -7        8.12        2.01      8.26 o 
   7  -8  -7       59.34       52.52     12.24 o 
 -13  -7  -7        1.45       -7.40     11.35 o 
 -12  -7  -7      197.07      183.20     22.18 o 
 -11  -7  -7        0.24        5.43     11.35 o 
 -10  -7  -7      325.30      339.95     26.03 o 
  -9  -7  -7       32.66        8.42      9.71 o 
  -8  -7  -7      643.42      675.55     35.94 o 
  -7  -7  -7      233.37      216.92     12.52 o 
  -6  -7  -7      584.84      613.05     35.43 o 
  -5  -7  -7      162.17      171.57     12.01 o 
  -4  -7  -7     2381.92     2452.19     65.59 o 
  -3  -7  -7      163.62      150.40     12.70 o 
  -2  -7  -7     1099.97     1185.43     33.76 o 
  -1  -7  -7      307.03      310.37     19.98 o 
   0  -7  -7       75.01       54.70     11.32 o 
   1  -7  -7      482.29      473.42     18.54 o 
   2  -7  -7      407.71      395.50     23.92 o 
   3  -7  -7      189.41      178.89     16.09 o 
   4  -7  -7      172.89      183.20     16.62 o 
   5  -7  -7       95.84      100.31     14.22 o 
   6  -7  -7      117.47      117.65     15.63 o 
   7  -7  -7       81.20       59.56     13.23 o 
   8  -7  -7       32.94       37.19     11.98 o 
 -13  -6  -7       11.26      -13.39      9.74 o 
 -12  -6  -7      194.18      209.00     23.17 o 
 -11  -6  -7       10.12        3.92     10.04 o 
 -10  -6  -7      332.21      343.60     24.98 o 
  -9  -6  -7       14.38       -7.14      8.85 o 
  -8  -6  -7      483.38      504.00     29.12 o 
  -7  -6  -7       81.75       90.73     13.43 o 
  -6  -6  -7     1523.92     1545.47     43.58 o 
  -5  -6  -7       58.23       56.39      6.45 o 
  -4  -6  -7     2076.10     2014.31     54.38 o 
  -3  -6  -7      445.88      464.85     16.78 o 
  -2  -6  -7     1238.61     1176.70     39.61 o 
  -1  -6  -7      588.29      573.61     20.68 o 
   0  -6  -7      267.96      289.41      9.50 o 
   1  -6  -7      229.57      231.58     17.90 o 
   2  -6  -7      536.78      488.89     26.66 o 
   3  -6  -7       65.06       50.81     10.10 o 
   4  -6  -7      434.49      472.63     25.70 o 
   5  -6  -7       92.31       76.55     13.00 o 
   6  -6  -7      244.84      235.79     19.48 o 
   7  -6  -7       76.67       59.01     12.34 o 
   8  -6  -7       54.55       67.07     14.02 o 
   9  -6  -7       41.40       58.51     14.12 o 
 -13  -5  -7       40.65       45.22     15.07 o 
 -12  -5  -7      127.49       99.61     16.88 o 
 -11  -5  -7       96.02       94.48     16.22 o 
 -10  -5  -7      372.79      417.58     26.92 o 
  -9  -5  -7      174.20      161.68     18.00 o 
  -8  -5  -7      338.93      380.42     23.73 o 
  -7  -5  -7      162.99      145.95     15.99 o 
  -6  -5  -7      726.73      700.78     22.12 o 
  -5  -5  -7      136.44      137.43      8.57 o 
  -4  -5  -7      655.25      662.44     20.56 o 
  -3  -5  -7      117.39      121.34      7.51 o 
  -2  -5  -7     1347.57     1340.80     38.56 o 
  -1  -5  -7      175.79      149.65      8.72 o 
   0  -5  -7     5263.99     5205.02    129.33 o 
   1  -5  -7      233.10      215.26     11.47 o 
   2  -5  -7      807.93      815.34     23.92 o 
   3  -5  -7      160.39      145.82     14.64 o 
   4  -5  -7      419.43      431.73     23.69 o 
   5  -5  -7       15.21       21.03      8.16 o 
   6  -5  -7      355.72      361.60     23.50 o 
   7  -5  -7       23.69       18.17      9.51 o 
   8  -5  -7      175.33      180.96     20.04 o 
   9  -5  -7        8.34        9.58      9.84 o 
 -13  -4  -7       70.56       68.48     15.70 o 
 -12  -4  -7       74.62       88.39     16.78 o 
 -11  -4  -7      214.17      222.53     22.38 o 
 -10  -4  -7      189.23      147.10     17.87 o 
  -9  -4  -7      189.82      171.75     18.30 o 
  -8  -4  -7      394.98      391.38     25.01 o 
  -7  -4  -7      905.40      915.55     40.74 o 
  -6  -4  -7      660.85      697.96     21.81 o 
  -5  -4  -7      543.23      546.60     30.14 o 
  -4  -4  -7      395.95      343.15     13.44 o 
  -3  -4  -7      726.39      754.04     24.98 o 
  -2  -4  -7     1810.43     1923.78     50.61 o 
  -1  -4  -7      440.70      392.93     21.49 o 
   0  -4  -7     3700.03     3702.30    128.38 o 
   1  -4  -7      172.02      161.73     23.86 o 
   2  -4  -7      976.91      986.93     27.89 o 
   3  -4  -7      131.93      121.19      7.79 o 
   4  -4  -7      498.11      487.76     19.96 o 
   5  -4  -7       82.45       66.28     11.75 o 
   6  -4  -7      848.98      895.77     41.04 o 
   7  -4  -7       36.90       32.81     10.07 o 
   8  -4  -7      229.33      235.63     20.01 o 
   9  -4  -7        0.95       -2.34      8.36 o 
  10  -4  -7      105.55       88.29     16.52 o 
 -13  -3  -7      113.56      108.43     18.26 o 
 -12  -3  -7       14.92        0.39      8.36 o 
 -11  -3  -7      154.19      140.09     18.20 o 
 -10  -3  -7       64.02       66.25     13.10 o 
  -9  -3  -7      455.57      456.15     27.38 o 
  -8  -3  -7      277.30      302.89     21.23 o 
  -7  -3  -7     1277.83     1382.43     55.39 o 
  -6  -3  -7     1140.73     1099.16     54.38 o 
  -5  -3  -7     1285.24     1245.28     33.40 o 
  -4  -3  -7     2109.57     1998.91     73.19 o 
  -3  -3  -7      835.00      771.68     33.73 o 
  -2  -3  -7      471.36      445.81     22.94 o 
  -1  -3  -7      739.48      691.90     31.36 o 
   1  -3  -7      784.08      786.96     23.27 o 
   2  -3  -7     1142.38     1099.04     61.92 o 
   3  -3  -7      567.79      540.70     35.71 o 
   4  -3  -7     1112.40     1121.33     43.27 o 
   5  -3  -7       46.50       42.26      6.14 o 
   6  -3  -7      791.45      866.08     26.70 o 
   7  -3  -7       85.56       93.16     13.69 o 
   8  -3  -7      230.90      251.36     20.77 o 
   9  -3  -7       52.72       49.33     12.21 o 
  10  -3  -7       98.83      108.83     16.78 o 
 -13  -2  -7      159.72      160.43     22.11 o 
 -12  -2  -7        3.25       -2.53      8.92 o 
 -11  -2  -7      195.24      174.88     20.44 o 
 -10  -2  -7       40.54       45.94     11.85 o 
  -9  -2  -7      723.47      741.30     37.58 o 
  -8  -2  -7       41.31       43.21     10.46 o 
  -7  -2  -7      910.74      886.16     40.25 o 
  -6  -2  -7      201.70      216.08     16.13 o 
  -5  -2  -7     1086.18      992.54     28.71 o 
  -4  -2  -7      923.21      953.20     39.62 o 
  -3  -2  -7     2981.91     2877.37    108.83 o 
  -2  -2  -7      352.74      356.17     19.84 o 
  -1  -2  -7     1953.89     2051.20     71.05 o 
   0  -2  -7     1691.35     1678.70     45.55 o 
   1  -2  -7     1692.27     1727.03     46.27 o 
   2  -2  -7      517.62      470.86     16.23 o 
   3  -2  -7      476.98      478.92     22.90 o 
   4  -2  -7      599.57      590.35     27.35 o 
   5  -2  -7      710.81      786.62     34.19 o 
   6  -2  -7      434.94      468.52     24.75 o 
   7  -2  -7      137.12      132.98     15.40 o 
   8  -2  -7      157.56      153.58     16.49 o 
   9  -2  -7       59.07       62.76     13.33 o 
  10  -2  -7      123.95      165.93     19.84 o 
  11  -2  -7       32.38       38.24     13.30 o 
 -12  -1  -7        3.67        8.82      9.48 o 
 -11  -1  -7      239.04      227.93     23.76 o 
 -10  -1  -7       10.70        5.79      8.85 o 
  -9  -1  -7      438.84      436.47     27.02 o 
  -8  -1  -7       32.18       18.69      8.52 o 
  -7  -1  -7      955.61      950.83     42.06 o 
  -6  -1  -7       72.15       72.76      5.88 o 
  -5  -1  -7     1543.66     1607.53     42.74 o 
  -4  -1  -7       30.91       19.98      6.91 o 
  -3  -1  -7     3912.99     3857.29    135.49 o 
  -2  -1  -7     1458.45     1505.90     57.52 o 
  -1  -1  -7     1226.57     1189.48     45.02 o 
   0  -1  -7       59.60       54.24      5.94 o 
   1  -1  -7     1322.25     1385.57     39.40 o 
   2  -1  -7      332.47      330.09     12.70 o 
   3  -1  -7     2744.50     2714.91     70.25 o 
   4  -1  -7      268.06      269.88     12.18 o 
   5  -1  -7      788.61      790.99     36.81 o 
   6  -1  -7       48.36       50.38      7.01 o 
   7  -1  -7      401.60      476.57     18.36 o 
   8  -1  -7       49.67       40.87      7.15 o 
   9  -1  -7       79.23       77.61     14.74 o 
  10  -1  -7       60.45       69.96     13.79 o 
  11  -1  -7       73.58       88.29     16.19 o 
 -12   0  -7       44.17       19.48     12.08 o 
 -11   0  -7      140.90      129.82     18.26 o 
 -10   0  -7      133.55       93.86     15.37 o 
  -9   0  -7      503.64      492.77     29.65 o 
  -8   0  -7      185.29      210.78     18.53 o 
  -7   0  -7      625.55      583.90     30.21 o 
  -6   0  -7       45.99       49.74      5.39 o 
  -5   0  -7     1323.53     1332.28     36.75 o 
  -4   0  -7      282.51      296.35     10.48 o 
  -3   0  -7     1888.05     2039.79     51.73 o 
  -2   0  -7      649.00      661.33     28.66 o 
  -1   0  -7     3348.39     3306.50    117.35 o 
   0   0  -7      111.13       95.78      7.46 o 
   1   0  -7     2113.31     2013.75     53.83 o 
   2   0  -7      483.65      485.84     16.51 o 
   3   0  -7     1907.27     1905.61     50.73 o 
   4   0  -7      120.19      120.82      8.41 o 
   5   0  -7     1139.40     1143.74    107.22 o 
   6   0  -7       53.04       51.90      6.81 o 
   7   0  -7      294.68      325.71     25.77 o 
   8   0  -7       17.12       21.38      6.04 o 
   9   0  -7      306.38      322.46     16.08 o 
  10   0  -7       13.26        7.81      6.65 o 
  11   0  -7      108.24      137.20     12.67 o 
 -12   1  -7       94.46       80.13     16.59 o 
 -11   1  -7       59.05       64.07     14.45 o 
 -10   1  -7      192.22      172.84     19.91 o 
  -9   1  -7      272.12      266.92     21.59 o 
  -8   1  -7      335.68      321.62     22.21 o 
  -7   1  -7      307.22      287.75     19.68 o 
  -6   1  -7      321.49      328.91     13.36 o 
  -5   1  -7      649.34      677.87     21.26 o 
  -4   1  -7     1260.44     1139.21     32.00 o 
  -3   1  -7     1969.05     2062.91     73.42 o 
  -2   1  -7     1227.33     1383.84     50.55 o 
  -1   1  -7     2168.91     2182.64     57.95 o 
   0   1  -7       52.42       44.52      5.50 o 
   1   1  -7     3386.85     3336.31    100.27 o 
   2   1  -7      779.57      810.64     36.56 o 
   3   1  -7      793.05      754.58     22.72 o 
   4   1  -7       78.75       74.28      6.68 o 
   5   1  -7     1285.78     1190.36     35.21 o 
   6   1  -7      194.77      180.08     15.52 o 
   7   1  -7      754.78      743.80     24.29 o 
   8   1  -7       15.41        7.14      5.36 o 
   9   1  -7      301.32      375.56     23.43 o 
  10   1  -7        0.28       -6.41      5.34 o 
  11   1  -7      102.42      112.45     17.34 o 
 -11   2  -7        5.09       -2.63      8.59 o 
 -10   2  -7      181.60      166.81     19.94 o 
  -9   2  -7       63.93       51.57     12.14 o 
  -8   2  -7      435.66      468.95     27.81 o 
  -7   2  -7      170.75      170.76     17.54 o 
  -6   2  -7     1053.01     1002.86     29.96 o 
  -5   2  -7      199.78      181.90      9.40 o 
  -4   2  -7      976.48      953.83     38.60 o 
  -3   2  -7      336.28      354.76     19.05 o 
  -2   2  -7     2310.83     2244.83     83.19 o 
  -1   2  -7     1037.37     1007.68     28.93 o 
   0   2  -7      557.01      575.38     18.65 o 
   1   2  -7      759.61      714.50     22.12 o 
   2   2  -7     1471.04     1343.97     36.82 o 
   3   2  -7     1366.00     1283.70     43.92 o 
   4   2  -7     1216.09     1297.96     35.87 o 
   5   2  -7      655.13      642.42     21.46 o 
   6   2  -7       88.63       97.81      7.95 o 
   7   2  -7      459.06      481.44     34.80 o 
   8   2  -7      122.88      124.13     10.42 o 
   9   2  -7      227.01      246.16     21.79 o 
  10   2  -7       12.27       -3.29      9.58 o 
  11   2  -7      122.15      130.22     18.30 o 
 -11   3  -7        6.81       -4.97      8.89 o 
 -10   3  -7      185.80      171.03     20.90 o 
  -9   3  -7       32.34       35.48     11.09 o 
  -8   3  -7      297.49      271.66     22.05 o 
  -7   3  -7       37.09       45.15     11.06 o 
  -6   3  -7      472.45      523.15     19.45 o 
  -5   3  -7       17.93       14.84      6.88 o 
  -4   3  -7      719.14      749.46     32.74 o 
  -3   3  -7       16.50       18.26      6.02 o 
  -2   3  -7     1499.36     1471.71     40.66 o 
  -1   3  -7      392.05      390.57     14.43 o 
   0   3  -7     2874.53     2724.25     70.94 o 
   1   3  -7      495.24      434.38     15.08 o 
   2   3  -7     2144.36     2191.13     55.88 o 
   3   3  -7      458.53      452.55     15.11 o 
   4   3  -7      365.06      360.37     13.07 o 
   5   3  -7      262.94      256.19     18.53 o 
   6   3  -7      288.68      281.50     20.57 o 
   7   3  -7      222.48      233.68     19.81 o 
   8   3  -7      339.78      406.55     27.35 o 
   9   3  -7      291.36      281.04     22.54 o 
  10   3  -7       88.07      143.98     19.32 o 
  11   3  -7       59.86       67.79     14.41 o 
 -10   4  -7      104.19      102.81     17.57 o 
  -9   4  -7       26.93       35.41     11.35 o 
  -8   4  -7      227.17      265.64     21.65 o 
  -7   4  -7       35.88       27.35     10.10 o 
  -6   4  -7      637.77      721.87     25.36 o 
  -5   4  -7       82.45       97.41     12.44 o 
  -4   4  -7      710.41      744.92     33.57 o 
  -3   4  -7       11.69       12.97      5.66 o 
  -2   4  -7      792.44      844.14     25.70 o 
  -1   4  -7       36.33       36.49      5.39 o 
   0   4  -7     1060.59     1005.97     29.08 o 
   1   4  -7       48.85       40.97      9.54 o 
   2   4  -7     1639.36     1618.32     67.20 o 
   3   4  -7       22.52        6.98      7.31 o 
   4   4  -7     1180.52     1089.47     49.53 o 
   5   4  -7       29.41       29.82      9.25 o 
   6   4  -7      520.03      517.98     30.01 o 
   7   4  -7      110.40      129.17     16.82 o 
   8   4  -7      441.52      460.66     28.99 o 
   9   4  -7       52.06       63.91     14.08 o 
  10   4  -7      137.78      130.29     19.15 o 
  11   4  -7       21.54       36.99     12.44 o 
 -10   5  -7       50.74       67.50     15.17 o 
  -9   5  -7       46.52       61.28     13.85 o 
  -8   5  -7      138.22      136.67     17.54 o 
  -7   5  -7      135.53      151.91     17.74 o 
  -6   5  -7      566.94      664.20     34.36 o 
  -5   5  -7      117.09      115.81     14.02 o 
  -4   5  -7      550.94      636.52     30.44 o 
  -3   5  -7       10.01       15.49      5.33 o 
  -1   5  -7      465.35      431.47     25.67 o 
   0   5  -7     1004.13      979.66     45.41 o 
   1   5  -7      496.88      514.40     28.40 o 
   2   5  -7      579.46      586.30     31.66 o 
   3   5  -7       93.40       89.45     13.95 o 
   4   5  -7      892.28      923.35     44.23 o 
   5   5  -7       14.50        0.43      7.34 o 
   6   5  -7      400.79      419.03     27.25 o 
   7   5  -7       15.13       13.66      9.41 o 
   8   5  -7      368.79      339.32     25.31 o 
   9   5  -7        2.95       -6.94      8.29 o 
  10   5  -7      140.23      159.54     20.07 o 
  11   5  -7        4.01       -3.16      9.64 o 
  -9   6  -7       41.05       51.30     13.66 o 
  -8   6  -7       52.42       60.78     13.95 o 
  -7   6  -7      131.94      131.14     17.01 o 
  -6   6  -7       49.58       48.24     11.22 o 
  -5   6  -7      210.90      255.67     20.07 o 
  -4   6  -7      405.00      425.15     18.27 o 
  -3   6  -7      128.89      105.47     15.76 o 
  -2   6  -7      491.45      497.48     28.56 o 
  -1   6  -7      276.56      280.81     20.70 o 
   0   6  -7      816.70      904.69     43.34 o 
   1   6  -7      253.86      256.72     20.27 o 
   2   6  -7      268.30      268.21     20.80 o 
   3   6  -7       60.61       49.10     11.95 o 
   4   6  -7      316.87      369.40     24.52 o 
   5   6  -7      107.40      100.40     15.24 o 
   6   6  -7      666.03      759.86     39.62 o 
   7   6  -7       20.85       14.94     10.04 o 
   8   6  -7      190.84      188.11     21.29 o 
   9   6  -7        0.65       -2.53      8.39 o 
  10   6  -7      136.38      136.37     19.25 o 
  -8   7  -7        4.39        0.59      8.89 o 
  -7   7  -7      122.05      144.17     18.59 o 
  -6   7  -7       35.18        7.87     11.29 o 
  -5   7  -7      303.38      321.09     24.29 o 
  -4   7  -7       36.49       36.79     11.98 o 
  -3   7  -7      107.88      110.38     15.76 o 
  -2   7  -7      191.19      206.83     19.22 o 
  -1   7  -7      320.36      315.40     23.17 o 
   0   7  -7      207.64      194.82     17.80 o 
   1   7  -7      397.33      446.24     26.69 o 
   2   7  -7      236.40      209.79     19.19 o 
   3   7  -7      238.76      232.27     19.45 o 
   4   7  -7      317.03      309.90     23.40 o 
   5   7  -7      259.42      274.75     22.02 o 
   6   7  -7      235.29      254.05     23.17 o 
   7   7  -7       56.71       61.05     13.95 o 
   8   7  -7       53.43       57.52     13.79 o 
   9   7  -7       34.91       25.77     11.85 o 
  10   7  -7       64.82       34.39     12.74 o 
  -5   8  -7      109.63      108.43     16.92 o 
  -4   8  -7        6.54       10.99     10.83 o 
  -3   8  -7      289.43      324.35     24.42 o 
  -1   8  -7      275.12      327.80     22.90 o 
   0   8  -7       53.57       54.83     13.03 o 
   1   8  -7      367.14      346.86     23.92 o 
   2   8  -7      131.10       99.48     16.13 o 
   3   8  -7      216.77      259.58     22.18 o 
   4   8  -7      150.80      157.34     18.89 o 
   5   8  -7      288.19      306.38     24.68 o 
   6   8  -7       40.61       37.65     12.97 o 
   7   8  -7      141.21      143.22     19.51 o 
   8   8  -7       58.61       46.30     13.66 o 
   9   8  -7       73.83       92.34     17.87 o 
  -3   9  -7      258.66      315.99     25.04 o 
  -2   9  -7        5.00       -1.94      9.41 o 
  -1   9  -7      158.15      129.46     17.57 o 
   0   9  -7        4.15       -8.06      7.40 o 
   1   9  -7      163.37      192.48     18.46 o 
   2   9  -7       19.96        9.64      9.77 o 
   3   9  -7      382.29      379.44     26.59 o 
   4   9  -7        1.11      -13.20      9.18 o 
   5   9  -7      292.15      286.08     24.94 o 
   6   9  -7       32.32       57.39     14.58 o 
   7   9  -7      204.36      211.90     24.12 o 
   8   9  -7       21.68        0.36     10.96 o 
   9   9  -7       44.76       51.80     15.07 o 
  -1  10  -7      122.26      146.41     18.79 o 
   0  10  -7       45.00       45.84     12.77 o 
   1  10  -7      147.42      161.91     19.88 o 
   2  10  -7       17.38       -5.79      9.91 o 
   3  10  -7      224.34      257.84     23.07 o 
   4  10  -7        4.56       -8.29      9.05 o 
   5  10  -7      106.85      123.93     18.59 o 
   6  10  -7        5.32       11.42     11.25 o 
   7  10  -7      106.51      149.47     21.32 o 
   8  10  -7        3.45        2.93     11.58 o 
   1  11  -7       83.71       95.60     16.75 o 
   2  11  -7       55.76       44.16     13.33 o 
   3  11  -7       40.99       42.19     12.64 o 
   4  11  -7       22.99       10.56     11.95 o 
   5  11  -7       66.54       69.73     16.55 o 
   6  11  -7       12.40        3.78     12.60 o 
  -6 -14  -6       67.44       89.91     17.31 o 
  -5 -14  -6        6.34        1.38     11.32 o 
  -4 -14  -6      123.23       99.52     18.03 o 
  -3 -14  -6        4.25        5.79     11.75 o 
  -2 -14  -6       74.19       81.38     16.42 o 
  -1 -14  -6        1.33       -6.06     10.79 o 
  -8 -13  -6       44.68       57.23     15.17 o 
  -7 -13  -6       87.27       95.53     16.88 o 
  -6 -13  -6       82.25       72.73     15.30 o 
  -5 -13  -6       40.62       58.94     14.22 o 
  -4 -13  -6       92.38      109.46     11.68 o 
  -3 -13  -6        6.28        6.17     11.09 o 
  -2 -13  -6      173.36      193.59     14.70 o 
  -1 -13  -6        7.14        6.83      6.83 o 
   0 -13  -6       83.96       90.20     10.97 o 
   1 -13  -6       12.91        8.21      9.41 o 
   2 -13  -6       43.07       53.78     10.10 o 
  -9 -12  -6      208.20      275.45     25.27 o 
  -8 -12  -6       40.45       33.01     12.47 o 
  -7 -12  -6      182.43      180.98     14.33 o 
  -6 -12  -6      157.77      187.18     26.10 o 
  -5 -12  -6      112.49      100.17     10.85 o 
  -4 -12  -6       56.17       55.64      8.87 o 
  -3 -12  -6       77.97       73.67      9.70 o 
  -2 -12  -6       88.90       72.73      9.62 o 
  -1 -12  -6       97.87       94.88     10.58 o 
   0 -12  -6      169.73      178.87     13.96 o 
   1 -12  -6       61.71       63.21      9.80 o 
   2 -12  -6      119.38      133.28     13.39 o 
   3 -12  -6       15.40        4.55      8.97 o 
   4 -12  -6       49.81       73.88     14.84 o 
  -9 -11  -6      195.28      232.06     16.33 o 
  -8 -11  -6       43.71       47.69      9.37 o 
  -7 -11  -6      282.50      279.46     16.27 o 
  -6 -11  -6       37.56       28.40      7.66 o 
  -5 -11  -6      153.71      148.70     12.27 o 
  -4 -11  -6       78.05       74.35      8.99 o 
  -3 -11  -6      429.35      442.19     19.20 o 
  -2 -11  -6       22.79       28.86      7.64 o 
  -1 -11  -6      189.36      219.15     14.18 o 
   0 -11  -6      112.88      130.03     20.45 o 
   1 -11  -6      128.88      109.78     11.27 o 
   2 -11  -6       94.32      104.98     11.25 o 
   3 -11  -6       33.86       24.35     10.63 o 
   4 -11  -6       30.84       34.59     10.79 o 
   5 -11  -6       36.01       25.41     11.55 o 
 -11 -10  -6      118.90       82.21     17.15 o 
 -10 -10  -6       45.63       34.52     14.45 o 
  -9 -10  -6      257.90      292.04     22.71 o 
  -8 -10  -6       13.00        6.74      7.30 o 
  -7 -10  -6      321.81      313.08     16.74 o 
  -6 -10  -6       25.99       10.32      6.78 o 
  -5 -10  -6      520.66      548.39     21.51 o 
  -4 -10  -6       27.71       41.14      7.82 o 
  -3 -10  -6      505.87      517.88     23.37 o 
  -2 -10  -6      214.81      223.86     33.98 o 
  -1 -10  -6      444.43      451.44     19.27 o 
   0 -10  -6       13.34        1.93      5.66 o 
   1 -10  -6      277.09      287.98     15.37 o 
   2 -10  -6       16.03        1.73      7.26 o 
   3 -10  -6      326.38      378.33     22.81 o 
   4 -10  -6        9.66        3.13      8.29 o 
   5 -10  -6       86.07      103.37     15.76 o 
   6 -10  -6       22.77       27.12     10.86 o 
 -12  -9  -6       50.71       31.82     14.15 o 
 -11  -9  -6      135.43      134.66     19.32 o 
 -10  -9  -6       35.34       16.09     11.81 o 
  -9  -9  -6      481.72      492.97     21.23 o 
  -8  -9  -6      155.44      148.96     12.51 o 
  -7  -9  -6      304.25      350.63     16.81 o 
  -6  -9  -6      113.67      113.84     10.54 o 
  -5  -9  -6      669.83      660.86     23.50 o 
  -4  -9  -6       95.57       85.54      8.99 o 
  -3  -9  -6     1183.30     1201.15     36.22 o 
  -2  -9  -6       17.48       11.47      5.66 o 
  -1  -9  -6      506.30      523.22     25.31 o 
   0  -9  -6        6.23        3.76      4.99 o 
   1  -9  -6      475.25      449.10     18.33 o 
   2  -9  -6      110.57      100.95     10.13 o 
   3  -9  -6      235.79      264.09     20.63 o 
   4  -9  -6       22.58       13.20      9.25 o 
   5  -9  -6      157.52      148.55     17.77 o 
   6  -9  -6        1.51        2.53      8.10 o 
   7  -9  -6       55.71       60.35     13.59 o 
 -12  -8  -6      116.30      107.55     17.67 o 
 -11  -8  -6      159.12      148.39     19.28 o 
 -10  -8  -6      135.54      105.14     16.49 o 
  -9  -8  -6      185.43      206.12     13.93 o 
  -8  -8  -6      247.69      272.76     14.91 o 
  -7  -8  -6      706.08      746.71     36.64 o 
  -6  -8  -6      583.42      632.76     22.89 o 
  -5  -8  -6      541.32      570.36     26.23 o 
  -4  -8  -6      172.38      177.61     11.32 o 
  -3  -8  -6     1619.27     1655.12     64.57 o 
  -2  -8  -6      379.01      366.09     15.70 o 
  -1  -8  -6      591.43      625.73     31.07 o 
   0  -8  -6        2.29        2.23      4.42 o 
   1  -8  -6      414.27      371.41     21.05 o 
   2  -8  -6       75.04       61.52      7.98 o 
   3  -8  -6      376.37      331.13     21.36 o 
   4  -8  -6        6.16       -5.59      6.58 o 
   5  -8  -6      285.38      273.08     21.00 o 
   6  -8  -6        3.71        1.58      8.00 o 
   7  -8  -6      114.99      119.79     16.88 o 
   8  -8  -6        1.11        1.84      8.98 o 
 -13  -7  -6       13.21       -9.08     11.12 o 
 -12  -7  -6      159.92      175.11     21.49 o 
 -11  -7  -6       61.41       49.00     14.12 o 
 -10  -7  -6      433.85      438.11     28.04 o 
  -9  -7  -6       60.37       59.40      8.56 o 
  -8  -7  -6      671.73      672.51     23.93 o 
  -7  -7  -6      516.24      528.90     20.03 o 
  -6  -7  -6     1010.46     1027.98     47.29 o 
  -5  -7  -6      955.22      946.12     29.96 o 
  -4  -7  -6      820.74      798.80     25.53 o 
  -3  -7  -6      223.03      235.28     12.03 o 
  -2  -7  -6      315.97      280.28     12.73 o 
  -1  -7  -6      890.43      890.45     27.41 o 
   0  -7  -6      605.51      609.28     20.62 o 
   1  -7  -6      466.10      473.80     17.71 o 
   2  -7  -6      297.23      276.80     13.55 o 
   3  -7  -6      975.18      904.66     41.33 o 
   4  -7  -6       98.32       89.64     13.30 o 
   5  -7  -6      141.16      118.14     15.01 o 
   6  -7  -6        9.25       -1.55      7.40 o 
   7  -7  -6      123.15       99.75     15.20 o 
   8  -7  -6       27.37       33.83     11.35 o 
   9  -7  -6       67.93       77.24     15.24 o 
 -13  -6  -6        0.86       -6.15      9.48 o 
 -12  -6  -6      319.16      319.97     26.26 o 
 -11  -6  -6        2.23      -11.80      7.87 o 
 -10  -6  -6      518.42      543.03     31.39 o 
  -9  -6  -6       27.83       16.00      6.47 o 
  -8  -6  -6      493.71      454.52     17.89 o 
  -7  -6  -6      199.92      192.77     13.11 o 
  -6  -6  -6     1045.03      958.00     28.55 o 
  -5  -6  -6       10.51        6.41      6.98 o 
  -4  -6  -6     1695.93     1721.05     51.12 o 
  -3  -6  -6       53.23       33.09      5.30 o 
  -2  -6  -6     2814.36     2881.76     74.58 o 
  -1  -6  -6     1352.94     1407.82     39.20 o 
   0  -6  -6      561.98      492.17     13.17 o 
   1  -6  -6     1071.04     1031.67     30.91 o 
   2  -6  -6      741.46      725.50     33.30 o 
   3  -6  -6      145.36      158.09     14.18 o 
   4  -6  -6      450.59      471.88     26.06 o 
   5  -6  -6      107.06      121.73     14.51 o 
   6  -6  -6      217.43      221.28     19.15 o 
   7  -6  -6      150.09      136.80     16.55 o 
   8  -6  -6       51.86       46.73     12.70 o 
   9  -6  -6       97.86      122.58     18.13 o 
 -13  -5  -6       16.14       15.86     10.99 o 
 -12  -5  -6      225.58      263.80     23.89 o 
 -11  -5  -6       66.52       61.41     13.76 o 
 -10  -5  -6      638.11      664.85     35.05 o 
  -9  -5  -6      113.30      106.96     12.90 o 
  -8  -5  -6      261.18      279.34     26.15 o 
  -7  -5  -6       32.43       29.13      5.70 o 
  -6  -5  -6     1872.74     1955.68     53.95 o 
  -5  -5  -6      186.99      183.25      9.78 o 
  -4  -5  -6     2020.30     1917.92     50.68 o 
  -3  -5  -6      357.50      363.01     13.45 o 
  -2  -5  -6     2452.67     2513.96     64.41 o 
  -1  -5  -6      372.89      345.08     13.01 o 
   0  -5  -6     3572.99     3866.64     79.83 o 
   1  -5  -6      199.53      189.80      8.37 o 
   2  -5  -6     1905.69     1783.54     47.33 o 
   3  -5  -6      236.73      213.38     16.82 o 
   4  -5  -6     1900.07     2015.92     75.89 o 
   5  -5  -6       61.72       50.25     10.20 o 
   6  -5  -6      304.71      279.13     19.55 o 
   7  -5  -6      170.38      159.11     17.67 o 
   8  -5  -6      141.33      159.67     18.40 o 
   9  -5  -6       29.55       25.67     10.89 o 
  10  -5  -6       63.77       44.46     13.56 o 
 -13  -4  -6       82.11       58.45     15.07 o 
 -12  -4  -6       83.02       76.91     15.53 o 
 -11  -4  -6      173.66      130.78     17.31 o 
 -10  -4  -6      378.77      457.07     28.07 o 
  -9  -4  -6      177.05      186.00     12.15 o 
  -8  -4  -6     1108.73     1137.42     34.12 o 
  -7  -4  -6      584.44      609.18     24.73 o 
  -6  -4  -6     1867.16     1919.99     51.39 o 
  -5  -4  -6      105.67      112.62      7.31 o 
  -4  -4  -6     2605.69     2708.58     74.51 o 
  -3  -4  -6      639.17      636.59     19.50 o 
  -2  -4  -6     1016.82      988.62     28.32 o 
  -1  -4  -6      421.13      389.70     13.44 o 
   0  -4  -6     6694.95     6866.40    183.24 o 
   1  -4  -6      577.51      613.66     18.64 o 
   2  -4  -6     1230.93     1188.16     32.39 o 
   3  -4  -6      108.16      100.57      6.84 o 
   4  -4  -6     1407.94     1335.44     37.37 o 
   5  -4  -6       58.28       80.49     11.58 o 
   6  -4  -6      558.18      616.81     30.37 o 
   7  -4  -6       22.16       28.20      9.38 o 
   8  -4  -6      313.61      342.12     23.69 o 
   9  -4  -6        4.39       -2.37      8.75 o 
  10  -4  -6      126.60      137.69     19.12 o 
 -13  -3  -6      129.58      118.04     18.73 o 
 -12  -3  -6       60.12       84.81     15.20 o 
 -11  -3  -6      186.12      178.56     20.17 o 
 -10  -3  -6      185.38      210.62     18.53 o 
  -9  -3  -6      262.97      242.05     12.83 o 
  -8  -3  -6      467.55      456.03     20.14 o 
  -7  -3  -6     1074.92     1049.89     30.95 o 
  -6  -3  -6      783.79      790.58     47.62 o 
  -5  -3  -6     1255.54     1220.81     32.95 o 
  -4  -3  -6     4353.95     4177.23    104.99 o 
  -3  -3  -6     1081.27     1131.19     74.47 o 
  -2  -3  -6     1390.01     1332.52     34.35 o 
  -1  -3  -6     2309.53     2370.41     83.32 o 
   0  -3  -6     3361.58     3382.92     84.90 o 
   1  -3  -6      540.02      551.01     16.74 o 
   2  -3  -6     1281.59     1266.89     34.90 o 
   3  -3  -6      323.10      327.61     12.16 o 
   4  -3  -6      594.60      576.28     18.84 o 
   5  -3  -6       81.46       79.38      7.02 o 
   6  -3  -6     1902.09     2094.10     55.84 o 
   7  -3  -6       16.77        7.63      5.12 o 
   8  -3  -6      232.31      255.73     19.55 o 
   9  -3  -6        3.54       -0.89      8.79 o 
  10  -3  -6      197.34      215.72     22.54 o 
  11  -3  -6        1.30        0.63      9.91 o 
 -13  -2  -6      168.30      187.68     23.43 o 
 -12  -2  -6       24.85       18.96     10.46 o 
 -11  -2  -6      202.00      197.85     21.00 o 
 -10  -2  -6      102.64       82.30     14.32 o 
  -9  -2  -6      772.52      791.07     26.60 o 
  -8  -2  -6      151.44      158.67     10.26 o 
  -7  -2  -6     1471.90     1612.84     47.68 o 
  -6  -2  -6      730.43      685.32     30.85 o 
  -5  -2  -6     1847.42     1787.85     49.84 o 
  -4  -2  -6      823.79      918.56     65.83 o 
  -3  -2  -6      237.90      213.97     14.35 o 
  -2  -2  -6     4074.56     4089.92    142.13 o 
  -1  -2  -6     5331.91     5411.86    192.65 o 
   0  -2  -6     1085.36     1042.03     29.05 o 
   1  -2  -6     3105.87     2892.35    174.28 o 
   2  -2  -6      868.58      753.67     32.81 o 
   3  -2  -6      548.48      530.49     23.86 o 
   4  -2  -6      373.75      368.22     54.61 o 
   5  -2  -6      152.23      120.77     23.61 o 
   6  -2  -6      489.82      465.10     25.27 o 
   7  -2  -6      104.66      115.34     14.12 o 
   8  -2  -6      318.48      352.06     23.30 o 
   9  -2  -6       78.29      102.91     14.81 o 
  10  -2  -6      205.54      225.72     19.94 o 
  11  -2  -6       12.96       13.62     11.12 o 
 -13  -1  -6      178.82      197.09     23.89 o 
 -12  -1  -6       24.74       47.03     13.00 o 
 -11  -1  -6      266.58      287.82     23.20 o 
 -10  -1  -6       14.65       12.64      9.15 o 
  -9  -1  -6      824.13      889.59     41.23 o 
  -8  -1  -6       20.00       29.01     10.09 o 
  -7  -1  -6     1164.88     1174.28     34.18 o 
  -6  -1  -6       13.12        8.79      3.38 o 
  -5  -1  -6     1095.59     1121.81     30.67 o 
  -4  -1  -6      187.61      201.73     11.32 o 
  -3  -1  -6     5118.54     5216.78    178.86 o 
  -2  -1  -6      676.72      681.31     29.26 o 
  -1  -1  -6     1992.35     1913.05     68.19 o 
   0  -1  -6     2260.80     2345.32     62.25 o 
   1  -1  -6     1430.03     1477.17     56.13 o 
   2  -1  -6      657.94      640.48     19.64 o 
   3  -1  -6      990.03      995.22     28.49 o 
   4  -1  -6     1211.32     1076.71     31.24 o 
   5  -1  -6     1204.35     1246.07     40.59 o 
   6  -1  -6      377.60      398.06     25.37 o 
   7  -1  -6      504.56      552.71     19.66 o 
   8  -1  -6      162.12      167.20     11.43 o 
   9  -1  -6       98.37      113.32     10.33 o 
  10  -1  -6      143.33      139.96     12.02 o 
  11  -1  -6       69.54       66.74     14.28 o 
 -12   0  -6       42.98       55.29     13.43 o 
 -11   0  -6      184.65      164.12     20.07 o 
 -10   0  -6       37.04       45.84     11.42 o 
  -9   0  -6      602.43      580.17     21.97 o 
  -8   0  -6       87.56      111.78      9.03 o 
  -7   0  -6     1048.35     1157.63     38.27 o 
  -6   0  -6       67.39       64.53      5.99 o 
  -5   0  -6     2033.45     1999.96     53.16 o 
  -4   0  -6      334.42      342.45     11.68 o 
  -3   0  -6     4942.75     4852.68    119.10 o 
  -2   0  -6       33.19       16.98      5.50 o 
  -1   0  -6      896.42      865.07     33.50 o 
   0   0  -6      776.20      822.63     23.79 o 
   1   0  -6     2321.54     2330.43     60.32 o 
   2   0  -6     1141.49     1137.26     65.98 o 
   3   0  -6     4851.95     4853.20    120.71 o 
   4   0  -6      915.48      908.03     27.29 o 
   5   0  -6      808.04      803.35     25.03 o 
   6   0  -6      579.15      563.45     19.42 o 
   7   0  -6      966.47     1085.81     32.04 o 
   8   0  -6       23.87       26.03      8.34 o 
   9   0  -6      131.27      157.96     11.79 o 
  10   0  -6       28.10       37.63      7.66 o 
  11   0  -6      162.35      176.36     14.04 o 
 -12   1  -6       70.68       68.58     15.07 o 
 -11   1  -6      121.24      109.06     16.85 o 
 -10   1  -6      214.72      210.91     21.39 o 
  -9   1  -6      364.77      363.24     17.12 o 
  -8   1  -6      459.30      484.91     18.55 o 
  -7   1  -6      409.04      392.25     15.80 o 
  -6   1  -6       61.43       61.11      6.06 o 
  -5   1  -6     1312.86     1270.55     36.15 o 
  -4   1  -6      732.17      726.98     21.36 o 
  -3   1  -6     3416.71     3705.55    127.26 o 
  -2   1  -6     1149.99     1188.69     42.85 o 
  -1   1  -6     2283.63     2263.20     79.87 o 
   0   1  -6       38.27       45.81      4.97 o 
   1   1  -6     2464.42     2507.05     65.32 o 
   2   1  -6       17.60       14.59      6.17 o 
   3   1  -6     4066.94     4192.88    107.84 o 
   4   1  -6      230.84      251.01     10.62 o 
   5   1  -6     1434.13     1452.37     39.61 o 
   6   1  -6       43.34       24.77      5.25 o 
   7   1  -6      612.69      644.46     21.71 o 
   8   1  -6        1.00       -4.95      4.14 o 
   9   1  -6      485.29      524.96     20.40 o 
  10   1  -6       29.68       21.62      7.32 o 
  11   1  -6      135.86      161.42     13.26 o 
  12   1  -6       20.47       25.80     12.21 o 
 -12   2  -6      119.82      117.52     18.49 o 
 -11   2  -6       46.08       49.63     12.87 o 
 -10   2  -6      235.03      254.32     21.32 o 
  -9   2  -6       94.65       83.99     10.96 o 
  -8   2  -6      324.06      285.98     16.55 o 
  -7   2  -6      187.33      160.85     10.56 o 
  -6   2  -6      873.62      912.33     27.64 o 
  -5   2  -6      612.84      638.40     24.93 o 
  -4   2  -6      460.79      424.75     21.19 o 
  -3   2  -6     2939.00     2982.12    105.44 o 
  -2   2  -6     2635.17     2463.71     88.26 o 
  -1   2  -6     1795.12     1743.29     47.41 o 
   0   2  -6      245.09      214.66      9.49 o 
   1   2  -6     1757.06     1576.97     41.42 o 
   2   2  -6      951.04     1108.27     37.01 o 
   3   2  -6     1672.60     1807.77     46.22 o 
   4   2  -6      267.22      242.08     16.06 o 
   5   2  -6     1445.97     1435.59     39.57 o 
   6   2  -6      262.47      253.92     11.69 o 
   7   2  -6      783.13      778.20     24.01 o 
   8   2  -6       10.47        7.87      5.03 o 
   9   2  -6      447.34      499.76     19.58 o 
  10   2  -6        2.66       -1.22      8.52 o 
  11   2  -6      105.97       95.37     16.36 o 
  12   2  -6        6.15        9.84     10.76 o 
 -11   3  -6        2.67        7.63      9.61 o 
  -9   3  -6       55.60       47.75     10.93 o 
  -8   3  -6      380.20      381.21     24.19 o 
  -7   3  -6      186.31      163.69     16.36 o 
  -6   3  -6      516.69      526.50     21.56 o 
  -5   3  -6      202.78      204.36     15.01 o 
  -4   3  -6      466.12      468.95     23.79 o 
  -3   3  -6      231.93      221.08     14.02 o 
  -2   3  -6     1546.99     1548.52     57.75 o 
  -1   3  -6     1283.49     1201.55     38.17 o 
   0   3  -6     3031.17     2966.79     76.60 o 
   1   3  -6      685.65      652.28     19.15 o 
   2   3  -6     2508.91     2394.55     63.45 o 
   3   3  -6     1174.09     1164.80     33.23 o 
   4   3  -6     1214.51     1174.07     33.53 o 
   5   3  -6      659.72      673.92     37.04 o 
   6   3  -6      101.18      109.17      7.89 o 
   7   3  -6      415.25      402.84     15.55 o 
   8   3  -6      237.04      240.46     19.55 o 
   9   3  -6      298.87      314.31     22.51 o 
  10   3  -6       67.78       68.52     14.28 o 
  11   3  -6       97.02      101.46     16.49 o 
  12   3  -6       17.51       18.69     11.39 o 
  -9   4  -6       11.47        7.04      8.92 o 
  -8   4  -6      310.58      334.32     23.50 o 
  -7   4  -6       16.46        6.48      8.42 o 
  -6   4  -6     1022.86     1085.46     48.70 o 
  -4   4  -6     1226.28     1157.04     47.26 o 
  -3   4  -6       30.36       30.18      6.61 o 
  -2   4  -6     1530.50     1465.86     46.20 o 
   0   4  -6     1256.29     1141.78     31.33 o 
   1   4  -6      611.53      590.95     17.90 o 
   2   4  -6     2105.51     2079.63     65.16 o 
   3   4  -6       51.42       32.68      8.49 o 
   4   4  -6      795.60      815.81     39.95 o 
   5   4  -6      334.70      372.26     23.27 o 
   6   4  -6      664.13      622.86     33.37 o 
   7   4  -6      179.36      190.25     17.64 o 
   8   4  -6      311.52      329.78     23.60 o 
   9   4  -6      237.17      227.50     20.40 o 
  10   4  -6      139.74      118.31     17.84 o 
  11   4  -6       38.02       36.56     12.51 o 
  12   4  -6       29.66       22.08     12.37 o 
  -9   5  -6       16.20       15.11     10.43 o 
  -8   5  -6      200.53      237.60     20.63 o 
  -7   5  -6       27.50       13.69      8.85 o 
  -4   5  -6     1448.54     1517.72     57.66 o 
  -3   5  -6       69.52       81.95      7.64 o 
  -2   5  -6      791.77      803.85     24.66 o 
  -1   5  -6       73.22       65.53      5.95 o 
   0   5  -6      737.29      689.03     22.84 o 
   1   5  -6       55.07       70.62     10.56 o 
   2   5  -6     1498.23     1417.61     61.31 o 
   3   5  -6       31.06        9.51      7.24 o 
   4   5  -6      878.30      872.87     41.43 o 
   5   5  -6      118.19      105.57     14.32 o 
   6   5  -6      573.26      583.27     32.97 o 
   7   5  -6      181.97      174.78     19.22 o 
   8   5  -6      351.16      319.31     23.60 o 
   9   5  -6       41.82       46.34     12.21 o 
  10   5  -6      150.15      150.39     19.51 o 
  11   5  -6       18.47       20.96     11.49 o 
  -8   6  -6      125.37      132.56     18.40 o 
  -7   6  -6       60.01       48.94     12.08 o 
  -4   6  -6      433.62      482.18     28.24 o 
  -3   6  -6      148.62      159.00     10.19 o 
  -2   6  -6      344.43      363.90     14.68 o 
  -1   6  -6      274.87      233.09     18.30 o 
   0   6  -6     1431.29     1409.38     61.21 o 
   1   6  -6      255.62      239.21     18.56 o 
   2   6  -6      699.62      649.85     33.44 o 
   3   6  -6       41.59       36.43      9.71 o 
   4   6  -6      740.82      746.34     37.58 o 
   5   6  -6      146.30      126.57     15.63 o 
   6   6  -6      385.83      361.47     24.22 o 
   7   6  -6        6.01       -1.81      8.16 o 
   8   6  -6      381.74      395.79     27.25 o 
   9   6  -6        3.21        3.09      8.59 o 
  10   6  -6      177.60      216.21     23.27 o 
  11   6  -6        6.10        8.00      9.38 o 
  -8   7  -6       35.95       47.22     14.08 o 
  -7   7  -6      137.78      143.45     20.04 o 
  -5   7  -6      225.87      255.93     21.59 o 
  -4   7  -6       87.59       71.18     13.23 o 
  -3   7  -6      158.28      159.15     17.31 o 
  -2   7  -6      268.84      279.95     21.06 o 
  -1   7  -6      384.71      367.23     24.29 o 
   0   7  -6      383.27      424.69     25.24 o 
   1   7  -6      201.17      186.43     16.68 o 
   2   7  -6      444.71      413.17     25.93 o 
   3   7  -6       65.07       59.50     12.08 o 
   4   7  -6      391.92      384.64     25.41 o 
   5   7  -6      221.39      214.66     19.45 o 
   6   7  -6      551.82      567.31     32.55 o 
   7   7  -6       89.11       94.02     16.19 o 
   8   7  -6      164.57      174.32     20.11 o 
   9   7  -6        6.94        5.56      9.38 o 
  10   7  -6       95.71      116.27     18.26 o 
  11   7  -6        3.37       -0.72     10.23 o 
  -8   8  -6        5.96        6.45     10.73 o 
  -5   8  -6      134.33      142.59     18.20 o 
  -4   8  -6       39.02       46.73     11.85 o 
  -3   8  -6      131.15      126.04     16.49 o 
  -2   8  -6       54.72       45.41     11.49 o 
  -1   8  -6      422.31      398.06     25.34 o 
   0   8  -6       58.45       71.87     12.44 o 
   1   8  -6      503.31      571.43     30.05 o 
   2   8  -6      140.09      141.51     16.75 o 
   3   8  -6      169.44      153.72     17.38 o 
   4   8  -6      447.52      443.81     27.91 o 
   5   8  -6      310.27      354.06     26.66 o 
   6   8  -6      295.72      286.31     23.53 o 
   7   8  -6      120.63      141.31     19.12 o 
   8   8  -6      124.37      119.49     18.03 o 
   9   8  -6       77.75       56.83     14.22 o 
  10   8  -6       55.86       64.37     15.66 o 
  -3   9  -6      255.07      257.71     21.98 o 
  -2   9  -6       45.68       41.00     11.85 o 
  -1   9  -6      262.53      307.70     23.00 o 
   0   9  -6       55.82       58.51     12.14 o 
   1   9  -6      397.66      390.66     26.13 o 
   2   9  -6       49.07       70.00     13.59 o 
   3   9  -6      215.06      214.14     19.15 o 
   4   9  -6       37.26       29.75     10.76 o 
   5   9  -6      306.89      292.92     24.81 o 
   6   9  -6       81.96       82.44     16.32 o 
   7   9  -6      206.43      201.53     23.50 o 
   8   9  -6       58.40       48.80     13.99 o 
   9   9  -6       58.32       62.20     15.14 o 
  -1  10  -6      124.35      138.78     17.31 o 
   0  10  -6        3.97        2.40      8.79 o 
   1  10  -6      173.56      186.00     20.14 o 
   2  10  -6        2.66       -8.59      8.62 o 
   3  10  -6      423.55      451.11     28.96 o 
   4  10  -6       11.64        6.91      9.71 o 
   5  10  -6      124.82      136.18     19.75 o 
   6  10  -6       21.66       25.70     12.21 o 
   7  10  -6      142.06      157.86     21.59 o 
   8  10  -6        9.00       14.28     11.32 o 
   1  11  -6      124.13      135.78     17.77 o 
   2  11  -6       19.20       18.07     10.99 o 
   3  11  -6      154.84      153.58     19.19 o 
   4  11  -6        9.36       -6.98      9.51 o 
   5  11  -6       99.56      106.33     18.07 o 
   6  11  -6        9.14       -4.21     10.93 o 
   7  11  -6       66.34       72.53     16.42 o 
   3  12  -6       37.71       25.77     12.77 o 
   4  12  -6       41.05       35.15     14.08 o 
   5  12  -6       66.33       88.75     18.13 o 
  -7 -14  -5        1.23       -2.14     11.72 o 
  -6 -14  -5      140.20      176.06     22.81 o 
  -5 -14  -5       14.14        9.58     11.35 o 
  -4 -14  -5      118.37      146.44     20.50 o 
  -3 -14  -5        1.19      -12.49      8.33 o 
  -2 -14  -5       47.62       50.35     14.12 o 
  -1 -14  -5        5.71        4.80     10.66 o 
   0 -14  -5       74.22       97.90     18.26 o 
  -9 -13  -5        8.54       29.58     13.16 o 
  -8 -13  -5      158.08      165.73     21.26 o 
  -7 -13  -5       21.00       28.04     12.80 o 
  -6 -13  -5       56.91       56.87     14.25 o 
  -5 -13  -5       20.54       10.70     10.70 o 
  -4 -13  -5      196.06      222.33     23.79 o 
  -3 -13  -5       45.05       46.53     13.89 o 
  -2 -13  -5      140.92      153.37     12.71 o 
  -1 -13  -5        7.24        8.06      6.53 o 
   0 -13  -5      130.02      124.59     12.13 o 
   1 -13  -5        6.28       10.43      9.12 o 
   2 -13  -5       61.06       77.11     10.74 o 
 -10 -12  -5       63.12       75.49     16.32 o 
  -9 -12  -5       88.33      100.17     17.24 o 
  -8 -12  -5       76.84       85.56     15.76 o 
  -7 -12  -5      122.75      102.58     16.88 o 
  -6 -12  -5      137.18      131.73     18.33 o 
  -5 -12  -5      179.16      180.10     13.47 o 
  -4 -12  -5      201.45      215.45     13.90 o 
  -3 -12  -5       27.02       20.38      7.08 o 
  -2 -12  -5      247.40      267.76     15.38 o 
  -1 -12  -5       40.57       48.62      8.27 o 
   0 -12  -5      111.62       87.17     10.26 o 
   1 -12  -5       11.45       10.77      7.02 o 
   2 -12  -5      119.50      149.99     15.45 o 
   3 -12  -5       12.96       -1.22      6.52 o 
   4 -12  -5       85.94      122.98     17.05 o 
 -11 -11  -5       53.17       47.65     14.25 o 
 -10 -11  -5       26.05       27.31     12.70 o 
  -9 -11  -5      250.56      294.50     25.60 o 
  -8 -11  -5       62.89       79.11     15.24 o 
  -7 -11  -5      244.26      256.58     15.66 o 
  -6 -11  -5      161.56      153.89     12.45 o 
  -5 -11  -5      251.70      274.75     15.11 o 
  -4 -11  -5      199.62      191.61     12.46 o 
  -3 -11  -5      127.78      153.09     11.93 o 
  -2 -11  -5      266.65      282.32     15.37 o 
  -1 -11  -5      334.43      352.15     16.87 o 
   0 -11  -5      122.00      133.52     11.55 o 
   1 -11  -5      197.57      207.44     20.17 o 
   2 -11  -5       81.22       81.64     10.06 o 
   3 -11  -5       24.04       18.70      7.53 o 
   4 -11  -5       54.24       70.23     14.02 o 
   5 -11  -5        9.72        3.06      8.69 o 
 -11 -10  -5      174.02      219.83     23.60 o 
 -10 -10  -5       26.62        4.92     15.06 o 
  -9 -10  -5      271.98      306.73     17.04 o 
  -8 -10  -5       20.11       23.55      8.10 o 
  -7 -10  -5      652.78      668.90     25.05 o 
  -6 -10  -5       16.29       19.39      7.06 o 
  -5 -10  -5      423.78      433.66     18.25 o 
  -4 -10  -5      101.78      100.44     13.99 o 
  -3 -10  -5      743.90      769.95     32.46 o 
  -2 -10  -5      367.47      333.36     15.48 o 
  -1 -10  -5      397.96      405.67     17.84 o 
   0 -10  -5      171.66      160.36     11.99 o 
   1 -10  -5      441.88      461.08     19.59 o 
   2 -10  -5       66.93       64.23      8.82 o 
   3 -10  -5      196.19      175.32     13.43 o 
   4 -10  -5       32.17       45.61     11.65 o 
   5 -10  -5       51.69       52.62     12.74 o 
   6 -10  -5       59.48       59.60     13.62 o 
 -12  -9  -5       17.99       -5.30     11.52 o 
 -11  -9  -5      166.24      173.63     19.33 o 
 -10  -9  -5       17.01       13.06      7.58 o 
  -9  -9  -5      602.14      644.17     35.29 o 
  -8  -9  -5       61.65       46.85     11.58 o 
  -7  -9  -5      707.61      692.54     25.48 o 
  -6  -9  -5       43.51       49.71      8.25 o 
  -5  -9  -5     1015.20     1054.72     32.33 o 
  -4  -9  -5      115.50      119.17     15.83 o 
  -3  -9  -5      616.82      595.39     22.97 o 
  -2  -9  -5        1.77       -5.78      4.66 o 
  -1  -9  -5      744.18      764.36     34.97 o 
   0  -9  -5      130.34      129.83     10.30 o 
   1  -9  -5      414.43      440.58     18.33 o 
   2  -9  -5      195.58      186.67     28.01 o 
   3  -9  -5      329.09      346.12     16.44 o 
   4  -9  -5       59.18       66.87     13.00 o 
   5  -9  -5      134.86      125.71     16.22 o 
   6  -9  -5       20.57       17.11      9.71 o 
   7  -9  -5       54.60       48.64     12.64 o 
 -13  -8  -5       82.05       79.44     16.82 o 
 -12  -8  -5       96.79       97.87     11.87 o 
 -11  -8  -5      163.86      160.08     13.67 o 
 -10  -8  -5       90.46       85.72     10.24 o 
  -9  -8  -5      629.85      692.15     34.59 o 
  -8  -8  -5      192.07      200.74     13.36 o 
  -7  -8  -5      745.19      733.32     25.19 o 
  -6  -8  -5       22.19       18.67      6.18 o 
  -5  -8  -5      707.55      730.98     26.31 o 
  -4  -8  -5      441.16      465.50     18.07 o 
  -3  -8  -5     2191.43     2313.33     61.67 o 
  -2  -8  -5      388.86      377.54     15.44 o 
  -1  -8  -5      618.13      625.30     21.47 o 
   0  -8  -5        6.02       -6.22      4.15 o 
   1  -8  -5      688.70      675.54     23.07 o 
   2  -8  -5        7.66       -0.10      4.70 o 
   3  -8  -5      534.59      551.26     26.16 o 
   4  -8  -5       41.15       42.81     10.33 o 
   5  -8  -5      316.51      286.37     21.42 o 
   6  -8  -5        6.53       -0.76      7.60 o 
   7  -8  -5      134.21      123.57     17.11 o 
   8  -8  -5        6.11        1.74      8.89 o 
 -13  -7  -5       58.61       65.65     16.03 o 
 -12  -7  -5      156.76      162.38     14.24 o 
 -11  -7  -5      214.47      219.73     15.36 o 
 -10  -7  -5      404.72      407.00     18.63 o 
  -9  -7  -5       54.28       57.77      8.56 o 
  -8  -7  -5      257.08      283.28     25.70 o 
  -7  -7  -5      570.43      547.76     20.31 o 
  -6  -7  -5     1327.35     1298.43     37.97 o 
  -5  -7  -5      488.74      476.64     17.85 o 
  -4  -7  -5      363.08      356.04     20.06 o 
  -3  -7  -5     2699.77     2738.87     72.03 o 
  -2  -7  -5      753.72      722.45     25.69 o 
  -1  -7  -5      825.77      799.52     24.53 o 
   0  -7  -5       28.63       16.04      4.77 o 
   1  -7  -5      480.41      479.26     17.68 o 
   2  -7  -5      356.09      343.83     19.43 o 
   3  -7  -5     1192.16     1135.86     34.55 o 
   4  -7  -5       43.20       29.65      8.98 o 
   5  -7  -5      521.07      527.46     28.37 o 
   6  -7  -5        8.48        3.13      7.57 o 
   7  -7  -5      134.86      106.33     15.14 o 
   8  -7  -5        7.42       -4.11      8.13 o 
   9  -7  -5       87.60       94.94     16.68 o 
 -13  -6  -5       12.29       11.75     11.12 o 
 -12  -6  -5      261.28      242.64     16.93 o 
 -11  -6  -5       53.38       49.01      8.86 o 
 -10  -6  -5      595.55      573.40     22.43 o 
  -9  -6  -5       12.70       10.59      5.92 o 
  -8  -6  -5      389.69      421.48     16.99 o 
  -7  -6  -5      103.39       93.05      8.25 o 
  -6  -6  -5      777.57      812.16     34.42 o 
  -5  -6  -5      651.03      654.63     27.00 o 
  -4  -6  -5     1837.86     1707.78     45.87 o 
  -3  -6  -5      383.44      381.42     14.29 o 
  -2  -6  -5     1641.03     1550.04     48.31 o 
  -1  -6  -5     1280.20     1287.18     36.05 o 
   0  -6  -5     3420.84     3503.15     72.44 o 
   1  -6  -5      595.22      621.43     20.62 o 
   2  -6  -5      594.93      533.22     18.61 o 
   3  -6  -5     1326.42     1253.69     51.27 o 
   4  -6  -5      306.41      300.82     19.32 o 
   5  -6  -5      372.36      383.45     23.66 o 
   6  -6  -5      217.87      204.33     17.44 o 
   7  -6  -5      150.35      160.23     17.57 o 
   8  -6  -5       64.95       73.12     13.76 o 
   9  -6  -5      127.33      124.46     17.51 o 
  10  -6  -5       10.22       10.63     10.96 o 
 -13  -5  -5        7.43       14.12     11.06 o 
 -12  -5  -5      287.38      296.22     17.43 o 
 -11  -5  -5        9.83       -5.36      6.08 o 
 -10  -5  -5      752.88      757.48     26.43 o 
  -9  -5  -5       49.30       56.40      7.64 o 
  -8  -5  -5     1118.88     1102.33     33.31 o 
  -7  -5  -5       24.70       19.22      4.99 o 
  -6  -5  -5     1804.26     1803.69     49.01 o 
  -5  -5  -5      131.92      100.14      9.92 o 
  -4  -5  -5     1927.59     1860.44     50.19 o 
  -3  -5  -5      161.79      146.05      8.14 o 
  -2  -5  -5     3684.96     3721.62    162.54 o 
  -1  -5  -5      891.01      855.59     49.38 o 
   0  -5  -5     2617.13     2605.76     99.31 o 
   1  -5  -5     1811.00     1762.81     41.52 o 
   2  -5  -5     2489.15     2534.55     85.96 o 
   3  -5  -5       60.12       52.69      8.98 o 
   4  -5  -5      858.84      800.67     35.97 o 
   5  -5  -5      389.87      351.23     22.28 o 
   6  -5  -5      604.84      618.95     30.93 o 
   7  -5  -5      269.53      266.99     19.91 o 
   8  -5  -5      152.02      122.35     15.99 o 
   9  -5  -5       80.14       77.40     14.61 o 
  10  -5  -5       33.39       32.68     12.41 o 
 -13  -4  -5       51.31       63.02     14.87 o 
 -12  -4  -5      189.24      215.53     15.70 o 
 -11  -4  -5       98.96       84.58     10.00 o 
 -10  -4  -5      640.99      675.73     24.57 o 
  -9  -4  -5       46.00       55.91      7.33 o 
  -8  -4  -5     1324.84     1314.81     38.78 o 
  -7  -4  -5       37.81       41.78      5.66 o 
  -6  -4  -5     4063.10     4053.93    104.08 o 
  -5  -4  -5      280.77      262.22     12.39 o 
  -4  -4  -5     2996.57     3064.63     75.39 o 
  -3  -4  -5       96.05       99.02      6.18 o 
  -2  -4  -5     1542.70     1614.48     43.49 o 
  -1  -4  -5      157.85      161.81      7.64 o 
   0  -4  -5     4115.09     4381.90    109.28 o 
   1  -4  -5      143.10      139.14      6.15 o 
   2  -4  -5     3057.82     3008.17     76.83 o 
   3  -4  -5      231.30      216.21     18.48 o 
   4  -4  -5     1759.55     1758.34     56.37 o 
   5  -4  -5       68.86       76.17     12.47 o 
   6  -4  -5      508.93      519.66     26.56 o 
   7  -4  -5      175.17      181.59     16.13 o 
   8  -4  -5      177.52      158.78     17.70 o 
   9  -4  -5       20.29       11.19     10.14 o 
  10  -4  -5      113.92      108.07     16.52 o 
  11  -4  -5       25.28       11.68     11.78 o 
 -13  -3  -5      132.11      139.60     20.04 o 
 -12  -3  -5      162.36      174.06     26.26 o 
 -11  -3  -5      281.71      266.91     15.42 o 
 -10  -3  -5      412.78      439.06     18.80 o 
  -9  -3  -5       79.31       95.07      9.02 o 
  -8  -3  -5      736.21      702.22     23.37 o 
  -7  -3  -5      388.80      387.34     14.67 o 
  -6  -3  -5     1825.14     2001.80     52.80 o 
  -5  -3  -5     1139.84     1277.85     40.00 o 
  -4  -3  -5     5436.11     6329.23    158.42 o 
  -3  -3  -5     1833.28     1823.34    132.01 o 
  -2  -3  -5     2252.48     2275.72     57.99 o 
  -1  -3  -5      394.55      365.70     11.71 o 
   0  -3  -5    11852.51    11954.17    399.41 o 
   1  -3  -5      173.20      138.07      8.72 o 
   2  -3  -5     1133.94     1135.82     30.36 o 
   3  -3  -5       54.94       60.31      5.04 o 
   4  -3  -5     1374.19     1424.27     41.51 o 
   5  -3  -5      101.11      100.21      7.31 o 
   6  -3  -5      830.55      779.24     24.26 o 
   7  -3  -5      147.57      149.13     10.19 o 
   8  -3  -5      464.19      472.93     27.22 o 
   9  -3  -5        8.61        1.68      8.65 o 
  10  -3  -5      225.37      275.71     21.95 o 
  11  -3  -5        9.41       13.20     11.16 o 
 -13  -2  -5      161.60      147.20     20.60 o 
 -12  -2  -5      101.50      104.25     11.46 o 
 -11  -2  -5      328.78      348.60     34.44 o 
 -10  -2  -5      171.24      193.39     13.04 o 
  -9  -2  -5      534.20      519.38     20.34 o 
  -8  -2  -5      289.41      306.43     21.00 o 
  -7  -2  -5     1346.15     1342.55     37.96 o 
  -6  -2  -5     1622.11     1605.89     47.08 o 
  -5  -2  -5     1849.70     1880.24     49.69 o 
  -4  -2  -5     1733.18     1713.64     44.08 o 
  -3  -2  -5     1311.15     1329.08     35.08 o 
  -2  -2  -5     6393.71     6267.72    212.03 o 
  -1  -2  -5     2934.05     3046.26    103.53 o 
   0  -2  -5     3315.51     3414.09     85.66 o 
   2  -2  -5     1093.42     1052.44     29.26 o 
   3  -2  -5     1298.89     1326.45     35.55 o 
   4  -2  -5     1300.12     1300.01     36.04 o 
   5  -2  -5      317.81      299.29     11.94 o 
   6  -2  -5      926.45      978.54     41.27 o 
   7  -2  -5        8.24        1.26      2.46 o 
   8  -2  -5      371.63      405.96     23.86 o 
   9  -2  -5        2.70       -2.01      6.27 o 
  10  -2  -5      262.45      294.30     22.61 o 
  11  -2  -5        2.49       -8.49      8.29 o 
 -13  -1  -5      150.34      144.44     20.90 o 
 -12  -1  -5       38.71       35.84     11.39 o 
 -11  -1  -5      261.30      274.02     15.83 o 
 -10  -1  -5       58.75       56.88      8.09 o 
  -9  -1  -5     1350.55     1366.18     40.23 o 
  -8  -1  -5      156.35      182.87     10.79 o 
  -7  -1  -5     1759.48     1821.36     49.05 o 
  -6  -1  -5      196.66      184.86      9.10 o 
  -5  -1  -5     1077.07     1025.77     28.51 o 
  -4  -1  -5      982.55      989.69     26.41 o 
  -3  -1  -5     2129.52     2181.94     78.85 o 
  -2  -1  -5     1306.39     1429.45     55.35 o 
  -1  -1  -5     5987.02     5900.95    209.40 o 
   0  -1  -5      616.77      565.74     17.34 o 
   1  -1  -5     7033.05     7401.41    181.30 o 
   2  -1  -5     6273.43     6281.12    151.25 o 
   3  -1  -5      202.32      167.65      8.09 o 
   4  -1  -5     3340.99     3341.68     83.93 o 
   5  -1  -5      488.01      493.21     16.72 o 
   6  -1  -5      564.21      566.60     19.18 o 
   7  -1  -5      654.61      656.00     24.37 o 
   8  -1  -5      305.92      311.13     14.42 o 
   9  -1  -5      100.22       90.44      9.22 o 
  10  -1  -5      188.79      205.06     32.45 o 
  11  -1  -5       32.68       22.15     10.37 o 
  12  -1  -5       79.78      122.82     18.03 o 
 -13   0  -5      143.78      155.82     21.29 o 
 -12   0  -5       21.39       30.05     10.50 o 
 -11   0  -5      198.23      166.53     13.37 o 
 -10   0  -5       21.26       19.54      8.03 o 
  -9   0  -5      981.24      967.09     31.75 o 
  -8   0  -5       16.06        5.91      4.63 o 
  -7   0  -5     1424.84     1430.43     40.16 o 
  -6   0  -5       14.78       19.52      4.00 o 
  -5   0  -5     1774.70     1859.13     48.75 o 
  -4   0  -5      423.27      447.99     14.34 o 
  -3   0  -5     4022.65     4190.76    103.73 o 
  -2   0  -5      546.71      653.76     27.22 o 
  -1   0  -5     6039.30     6425.42    202.65 o 
   0   0  -5      877.13      925.96     26.04 o 
   1   0  -5     4502.87     4507.53    111.42 o 
   2   0  -5     1284.15     1297.52     64.88 o 
   3   0  -5     1383.46     1484.61     38.62 o 
   4   0  -5      998.76     1005.53     28.28 o 
   5   0  -5     1806.38     1799.15     48.65 o 
   6   0  -5      989.82      960.75     29.22 o 
   7   0  -5      928.03     1005.87     30.20 o 
   8   0  -5      146.42      164.85     11.19 o 
   9   0  -5      130.41      154.10     11.34 o 
  10   0  -5      128.64      132.33     11.50 o 
  11   0  -5      129.14      147.48     21.16 o 
  12   0  -5       40.33       54.34      9.64 o 
 -12   1  -5       24.55       27.28     11.02 o 
 -11   1  -5      131.27      133.15     17.08 o 
 -10   1  -5      101.48       99.12     14.28 o 
  -9   1  -5      557.99      554.64     30.74 o 
  -8   1  -5      372.54      365.58     22.28 o 
  -7   1  -5      895.42     1020.07     44.43 o 
  -6   1  -5      200.80      218.37     10.15 o 
  -5   1  -5     1820.02     1839.20     48.29 o 
  -4   1  -5      208.49      191.05      8.47 o 
  -3   1  -5     2618.12     2639.51     93.16 o 
  -2   1  -5      299.77      334.12     15.73 o 
  -1   1  -5     3673.90     3735.83    130.48 o 
   0   1  -5      280.53      312.25     11.04 o 
   1   1  -5     2960.27     2904.48     72.84 o 
   2   1  -5      240.51      231.88      9.18 o 
   3   1  -5     5895.84     6230.63    151.70 o 
   4   1  -5      186.19      173.14      8.68 o 
   5   1  -5      994.62      949.61     28.88 o 
   6   1  -5      355.18      322.68     29.04 o 
   7   1  -5     1112.87     1193.74     34.10 o 
   8   1  -5       81.39       86.42      8.32 o 
   9   1  -5      285.51      311.40     14.64 o 
  10   1  -5      105.60      111.34     10.71 o 
  11   1  -5      201.40      216.46     14.15 o 
  12   1  -5       43.78       43.47     10.04 o 
 -11   2  -5       79.86       78.03     14.61 o 
 -10   2  -5      231.71      247.41     20.77 o 
  -9   2  -5      307.09      323.53     22.77 o 
  -8   2  -5      290.87      268.53     19.28 o 
  -7   2  -5      421.74      397.83     23.37 o 
  -6   2  -5      206.27      202.29     14.55 o 
  -5   2  -5      982.08     1029.19     42.39 o 
  -4   2  -5      636.83      650.21     28.04 o 
  -3   2  -5     2806.63     2841.30     99.29 o 
  -2   2  -5     1357.65     1294.82     49.10 o 
  -1   2  -5     2153.93     2027.88     52.42 o 
   0   2  -5       57.50       50.54      4.46 o 
   1   2  -5     2578.92     2487.78     62.81 o 
   2   2  -5      585.52      512.14     15.76 o 
   3   2  -5     3951.87     4349.26    134.14 o 
   4   2  -5      247.79      247.24      9.92 o 
   5   2  -5     1364.46     1404.15     37.54 o 
   6   2  -5        7.71        2.92      3.68 o 
   7   2  -5      856.40      870.81     26.93 o 
   8   2  -5       36.46       40.13      6.38 o 
   9   2  -5      750.73      764.40     25.44 o 
  10   2  -5       11.18       -2.28      5.51 o 
  11   2  -5      144.24      171.05     13.39 o 
  12   2  -5       27.96       43.21     12.83 o 
 -11   3  -5       28.57       27.38     11.98 o 
 -10   3  -5      255.76      302.27     23.30 o 
  -9   3  -5       23.64       28.17      9.71 o 
  -8   3  -5      454.54      435.38     26.46 o 
  -7   3  -5      214.08      191.79     17.01 o 
  -6   3  -5      714.68      753.25     36.86 o 
  -3   3  -5     2030.83     2055.31     72.99 o 
  -2   3  -5     1272.68     1238.98     46.93 o 
  -1   3  -5      648.56      671.01     30.67 o 
   1   3  -5     1261.04     1298.10     34.71 o 
   2   3  -5     1734.52     1688.77    105.14 o 
   3   3  -5     3953.74     4056.67    102.16 o 
   4   3  -5     1048.15      976.02     27.37 o 
   5   3  -5     1370.85     1412.27     38.36 o 
   6   3  -5      132.61      118.96      8.04 o 
   7   3  -5      680.28      694.52     21.83 o 
   8   3  -5       55.56       53.15      6.75 o 
   9   3  -5      461.36      480.55     45.25 o 
  10   3  -5       18.23       -4.80      7.93 o 
  11   3  -5      127.38      148.25     19.02 o 
  12   3  -5        9.39       18.66     10.96 o 
 -11   4  -5        1.68      -12.59      8.39 o 
 -10   4  -5      169.64      171.42     19.98 o 
  -9   4  -5       17.76        9.68      8.72 o 
  -8   4  -5      482.83      514.23     29.98 o 
  -7   4  -5       41.79       30.57      9.74 o 
  -6   4  -5      978.03      893.01     43.18 o 
  -2   4  -5     1919.63     1794.19     48.68 o 
  -1   4  -5      597.99      598.08     18.10 o 
   0   4  -5     1445.48     1226.85     33.52 o 
   1   4  -5      877.96      839.59     23.19 o 
   2   4  -5     1446.91     1417.61     55.55 o 
   3   4  -5     1474.95     1501.36     60.52 o 
   4   4  -5      609.82      570.06     17.32 o 
   5   4  -5      786.55      806.92     22.70 o 
   6   4  -5      256.56      257.18     19.81 o 
   7   4  -5      414.77      398.95     25.14 o 
   8   4  -5      249.37      247.64     20.01 o 
   9   4  -5      384.75      406.92     26.72 o 
  10   4  -5       82.29       72.46     13.82 o 
  11   4  -5      111.11      113.37     17.24 o 
  12   4  -5       23.75       11.78     11.12 o 
 -10   5  -5       95.29       93.49     16.26 o 
  -9   5  -5        4.55       -3.92      8.59 o 
  -8   5  -5      120.47      118.96     16.26 o 
  -7   5  -5        9.46      -10.02      6.68 o 
  -2   5  -5     2258.17     2099.77     82.44 o 
  -1   5  -5      198.17      210.60      9.27 o 
   0   5  -5     1139.37     1041.89     29.22 o 
   1   5  -5      196.56      159.64     13.33 o 
   2   5  -5     1384.93     1335.30     54.33 o 
   3   5  -5       35.44       39.36      8.56 o 
   4   5  -5      597.95      614.77     31.95 o 
   5   5  -5      297.07      298.35     20.07 o 
   6   5  -5     1113.40     1111.52     50.15 o 
   7   5  -5      336.12      291.74     21.65 o 
   8   5  -5      351.62      378.75     24.71 o 
   9   5  -5      310.63      365.75     25.31 o 
  10   5  -5      166.00      156.41     18.89 o 
  11   5  -5       47.10       50.48     13.59 o 
  12   5  -5       59.25       51.70     14.41 o 
 -10   6  -5       66.49       89.81     16.88 o 
  -9   6  -5       34.41       21.72     11.75 o 
  -8   6  -5      105.36      116.92     17.28 o 
  -7   6  -5       23.26       27.94     10.17 o 
  -3   6  -5       37.76       40.91      9.91 o 
  -2   6  -5      598.01      603.38     30.51 o 
  -1   6  -5      194.95      168.09      8.69 o 
   0   6  -5     1615.56     1610.62     66.01 o 
   1   6  -5      145.89      110.34     13.30 o 
   2   6  -5     1271.65     1246.45     52.59 o 
   3   6  -5       44.13       26.52      8.82 o 
   4   6  -5     1466.39     1458.38     61.84 o 
   5   6  -5       14.16       -8.10      6.42 o 
   6   6  -5      477.34      479.45     29.06 o 
   7   6  -5      148.51      155.79     17.87 o 
   8   6  -5      470.19      467.20     29.26 o 
   9   6  -5       58.18       55.06     13.10 o 
  10   6  -5      186.21      181.69     21.09 o 
  11   6  -5       18.59        6.98      9.35 o 
  12   6  -5       87.67       88.69     17.44 o 
  -9   7  -5       29.67       26.06     12.93 o 
  -8   7  -5       82.59       96.59     18.10 o 
  -7   7  -5       54.02       64.14     14.28 o 
  -5   7  -5      188.67      192.61     18.33 o 
  -4   7  -5      205.28      226.02     19.32 o 
  -3   7  -5      294.03      332.05     21.88 o 
  -2   7  -5      135.98      120.77     14.02 o 
  -1   7  -5      183.29      171.39     15.96 o 
   0   7  -5     1171.51     1157.20     50.15 o 
   1   7  -5      177.71      194.79     16.65 o 
   2   7  -5      589.88      575.11     30.18 o 
   3   7  -5       12.28       15.57      8.10 o 
   4   7  -5     1078.33     1101.49     49.13 o 
   5   7  -5      163.87      176.82     16.75 o 
   6   7  -5      650.34      702.53     35.71 o 
   7   7  -5       22.05        9.97     10.23 o 
   8   7  -5      290.34      306.41     23.60 o 
   9   7  -5       31.79       32.61     11.06 o 
  10   7  -5      203.81      205.61     22.67 o 
  11   7  -5        0.99        4.25      9.44 o 
  -8   8  -5       15.68       24.91     11.91 o 
  -4   8  -5      233.36      243.52     20.27 o 
  -3   8  -5      177.62      184.98     16.82 o 
  -2   8  -5      137.27      146.31     16.13 o 
  -1   8  -5      350.35      349.36     22.38 o 
   0   8  -5      102.87       97.74     13.16 o 
   1   8  -5      201.95      206.90     17.11 o 
   2   8  -5      309.19      337.05     22.15 o 
   3   8  -5      274.24      300.92     21.39 o 
   4   8  -5      433.83      447.85     27.18 o 
   5   8  -5      169.84      148.09     17.61 o 
   6   8  -5      699.25      701.05     37.68 o 
   7   8  -5      137.47      130.48     17.64 o 
   8   8  -5      240.77      217.63     20.96 o 
   9   8  -5       27.69       27.94     11.72 o 
  10   8  -5      118.58      115.34     18.23 o 
  11   8  -5        9.55       17.54     12.27 o 
  -2   9  -5       75.76       67.53     12.24 o 
  -1   9  -5      405.51      412.58     25.44 o 
   0   9  -5      175.83      179.29     16.88 o 
   1   9  -5      423.37      428.96     25.96 o 
   2   9  -5       54.19       53.34     11.72 o 
   3   9  -5       70.06       71.87     13.16 o 
   4   9  -5      134.33      110.28     15.20 o 
   5   9  -5      285.20      297.53     22.77 o 
   6   9  -5       69.30       77.34     14.55 o 
   7   9  -5      101.86       91.85     16.06 o 
   8   9  -5      161.08      186.36     22.05 o 
   9   9  -5       80.55       73.35     15.93 o 
  10   9  -5       86.81       94.12     16.78 o 
   0  10  -5       34.19       31.46     10.50 o 
   1  10  -5      207.25      209.10     19.19 o 
   2  10  -5       54.67       42.68     11.68 o 
   3  10  -5      177.28      177.18     19.05 o 
   4  10  -5       49.06       57.52     13.85 o 
   5  10  -5      231.18      295.29     24.45 o 
   6  10  -5       53.71       52.98     13.49 o 
   7  10  -5      182.77      192.75     22.38 o 
   8  10  -5       35.80       23.99     13.23 o 
   9  10  -5       46.96       33.99     13.13 o 
   1  11  -5      137.66      127.22     17.01 o 
   2  11  -5        7.13       -4.44      8.56 o 
   3  11  -5      310.02      357.75     25.01 o 
   4  11  -5        0.83      -13.08      8.72 o 
   5  11  -5      104.18      119.43     17.70 o 
   6  11  -5       22.11       14.45     11.81 o 
   7  11  -5      116.46      138.28     19.65 o 
   8  11  -5       12.55       20.93     12.27 o 
   4  12  -5        4.96        7.67     10.53 o 
   5  12  -5       96.63      138.68     19.55 o 
   6  12  -5       12.04      -10.89     10.46 o 
   7  12  -5       71.79       97.87     18.17 o 
  -7 -14  -4        3.66        2.53     11.95 o 
  -6 -14  -4      148.45      168.03     22.34 o 
  -5 -14  -4       12.69       17.67     12.90 o 
  -4 -14  -4      108.57      125.18     19.75 o 
  -3 -14  -4       42.90       43.74     14.74 o 
  -2 -14  -4       61.26       56.83     15.47 o 
  -1 -14  -4       26.34       15.34     12.44 o 
   0 -14  -4       63.33       53.71     14.74 o 
  -9 -13  -4       18.56        8.95     12.57 o 
  -8 -13  -4      135.89      148.62     21.03 o 
  -7 -13  -4       17.28        8.72     11.55 o 
  -6 -13  -4      223.18      270.28     25.27 o 
  -5 -13  -4       10.84        5.69     10.89 o 
  -4 -13  -4      156.31      170.70     21.29 o 
  -3 -13  -4       14.30        8.10     10.40 o 
  -2 -13  -4       75.21       86.42     16.19 o 
  -1 -13  -4        7.29        6.38     10.10 o 
   0 -13  -4      190.71      240.17     22.77 o 
   1 -13  -4        4.65        3.62      6.46 o 
   2 -13  -4       82.77       78.52     10.76 o 
   3 -13  -4        5.32        5.85      6.95 o 
 -10 -12  -4       63.93       59.63     15.53 o 
  -9 -12  -4       19.32       13.59     11.25 o 
  -8 -12  -4      213.75      207.88     23.07 o 
  -7 -12  -4       72.39       89.84     16.06 o 
  -6 -12  -4      242.42      253.13     22.21 o 
  -5 -12  -4       30.38       13.59     10.30 o 
  -4 -12  -4      285.93      358.87     26.06 o 
  -3 -12  -4       64.48       42.62      9.86 o 
  -2 -12  -4      220.12      229.63     13.57 o 
  -1 -12  -4       23.24       26.58      7.13 o 
   0 -12  -4      209.53      243.60     14.64 o 
   1 -12  -4       38.59       41.96      8.04 o 
   2 -12  -4      103.19      101.97     11.31 o 
   3 -12  -4        7.99       11.77      6.88 o 
   4 -12  -4       94.19       98.43     17.43 o 
 -11 -11  -4       96.44       89.12     17.84 o 
 -10 -11  -4      115.81      121.99     18.56 o 
  -9 -11  -4      182.58      166.81     20.57 o 
  -8 -11  -4      140.00      136.14     18.63 o 
  -7 -11  -4       89.41       80.30     15.04 o 
  -6 -11  -4      340.24      339.05     21.42 o 
  -5 -11  -4      272.07      237.96     21.92 o 
  -4 -11  -4      284.63      251.89     49.97 o 
  -3 -11  -4      141.59      119.20     15.99 o 
  -2 -11  -4      559.20      565.33     21.64 o 
  -1 -11  -4      160.72      178.44     28.20 o 
   0 -11  -4      101.16       92.49      9.70 o 
   1 -11  -4       69.21       68.18      9.18 o 
   2 -11  -4      220.59      223.23     33.17 o 
   3 -11  -4       44.33       56.75     10.38 o 
   4 -11  -4      138.73      154.29     13.57 o 
   5 -11  -4        4.30        3.03      8.56 o 
   6 -11  -4       52.44       58.61     13.46 o 
 -12 -10  -4        5.02        2.63     11.35 o 
 -11 -10  -4      179.14      211.83     23.23 o 
 -10 -10  -4       60.81       58.84     14.05 o 
  -9 -10  -4      465.06      481.16     31.03 o 
  -8 -10  -4      100.20       79.24     12.24 o 
  -7 -10  -4      320.92      269.27     74.90 o 
  -6 -10  -4       15.45        0.64      5.67 o 
  -5 -10  -4      608.04      599.25     22.24 o 
  -4 -10  -4      187.21      178.22     11.92 o 
  -3 -10  -4      772.90      803.11     26.80 o 
  -2 -10  -4      543.53      535.60     20.46 o 
  -1 -10  -4      371.69      391.38     28.58 o 
   0 -10  -4      865.76      841.16     27.99 o 
   1 -10  -4      214.71      223.71     12.87 o 
   2 -10  -4      236.48      243.88     14.04 o 
   3 -10  -4       36.39       32.41      7.36 o 
   4 -10  -4       73.65       71.83      9.51 o 
   5 -10  -4       45.16       25.21      9.74 o 
   6 -10  -4       59.43       38.24     11.52 o 
   7 -10  -4       23.25       20.34     11.06 o 
 -12  -9  -4        5.19      -14.56      9.71 o 
 -11  -9  -4      221.37      216.37     15.75 o 
 -10  -9  -4        1.59      -10.29      9.91 o 
  -9  -9  -4      554.51      630.73     24.26 o 
  -8  -9  -4       34.01       42.40      8.47 o 
  -7  -9  -4      886.28      909.27     30.13 o 
  -6  -9  -4       11.76        4.76      6.24 o 
  -5  -9  -4      966.71     1020.11     31.43 o 
  -4  -9  -4      244.79      250.06     13.47 o 
  -3  -9  -4      915.05      898.51     28.25 o 
  -2  -9  -4      303.51      310.65     14.46 o 
  -1  -9  -4      644.70      646.18     22.40 o 
   0  -9  -4      107.22       88.33      9.28 o 
   1  -9  -4      353.29      368.73     16.51 o 
   2  -9  -4      290.62      286.52     18.49 o 
   3  -9  -4      283.40      313.93     16.03 o 
   4  -9  -4      112.98       97.65     10.56 o 
   5  -9  -4      119.31       91.03     13.92 o 
   6  -9  -4      103.02      137.26     17.64 o 
   7  -9  -4       76.64       79.11     14.35 o 
   8  -9  -4       25.97       31.86     12.37 o 
 -13  -8  -4      117.97      111.04     13.24 o 
 -12  -8  -4       45.47       54.08     12.19 o 
 -11  -8  -4      148.64      150.10     13.20 o 
 -10  -8  -4       72.16       69.97      9.55 o 
  -9  -8  -4      797.62      774.37     27.19 o 
  -8  -8  -4      109.15       90.79     12.93 o 
  -7  -8  -4     1081.01     1111.91     34.27 o 
  -6  -8  -4       33.87       33.57      6.87 o 
  -5  -8  -4     1272.98     1357.88     38.75 o 
  -4  -8  -4       66.42       68.87      7.70 o 
  -3  -8  -4      577.51      607.53     36.64 o 
  -2  -8  -4        2.41       -2.83      4.08 o 
  -1  -8  -4     2234.34     2217.56     59.45 o 
   0  -8  -4      214.17      200.66     18.36 o 
   1  -8  -4     1569.07     1437.08     41.15 o 
   2  -8  -4       45.05       41.19      6.42 o 
   3  -8  -4      717.93      705.46     24.51 o 
   4  -8  -4       93.94       92.64      9.61 o 
   5  -8  -4      164.24      172.44     15.76 o 
   6  -8  -4       46.98       44.43     11.39 o 
   7  -8  -4      130.59      105.97     15.73 o 
   8  -8  -4       14.58        8.82      9.58 o 
 -13  -7  -4      109.12      105.31     12.62 o 
 -12  -7  -4      138.08      121.06     12.49 o 
 -11  -7  -4      175.70      204.75     15.88 o 
 -10  -7  -4      224.27      231.81     14.46 o 
  -9  -7  -4      331.21      326.28     15.89 o 
  -8  -7  -4      182.31      163.47     11.13 o 
  -7  -7  -4      809.05      764.43     25.09 o 
  -6  -7  -4      401.12      366.40     15.24 o 
  -5  -7  -4      408.09      429.02     16.63 o 
  -4  -7  -4      227.50      185.99     10.74 o 
  -3  -7  -4     2414.19     2466.67     64.41 o 
  -2  -7  -4     1067.40     1075.27     30.82 o 
  -1  -7  -4     1491.84     1491.54     70.89 o 
   0  -7  -4        7.84        8.09      7.93 o 
   1  -7  -4     1426.09     1320.88     37.68 o 
   2  -7  -4       86.09      102.34     10.66 o 
   3  -7  -4      915.30      945.12     29.68 o 
   4  -7  -4       52.55       56.93     10.37 o 
   5  -7  -4      436.95      422.09     25.08 o 
   6  -7  -4        1.00      -10.14      6.91 o 
   7  -7  -4      233.18      239.87     20.47 o 
   8  -7  -4        4.87        3.09      8.39 o 
   9  -7  -4      131.80      148.81     19.48 o 
 -13  -6  -4       30.42       33.64     13.25 o 
 -12  -6  -4      175.58      161.51     13.75 o 
 -11  -6  -4      174.78      173.89     13.50 o 
 -10  -6  -4      542.75      540.13     22.13 o 
  -9  -6  -4       69.82       74.22      8.66 o 
  -8  -6  -4      318.75      295.25     14.46 o 
  -7  -6  -4      746.21      745.95     24.39 o 
  -6  -6  -4     1153.45     1175.80     52.01 o 
  -5  -6  -4      474.59      454.30     16.34 o 
  -4  -6  -4     2378.76     2458.38     62.85 o 
  -3  -6  -4     2540.33     2567.17     66.33 o 
  -2  -6  -4     1620.37     1672.13     44.15 o 
  -1  -6  -4     1596.17     1538.01     60.34 o 
   0  -6  -4     1330.35     1259.67     35.16 o 
   1  -6  -4     1151.93     1193.27     69.77 o 
   2  -6  -4      661.64      676.52     22.05 o 
   3  -6  -4     2223.63     2256.18     60.70 o 
   4  -6  -4      221.76      217.46     16.19 o 
   5  -6  -4      775.62      840.92     38.73 o 
   6  -6  -4       61.75       53.81     11.12 o 
   7  -6  -4      243.66      267.15     19.94 o 
   8  -6  -4       19.90        1.02      8.29 o 
   9  -6  -4      152.84      168.66     19.55 o 
  10  -6  -4        2.61       -0.56      9.87 o 
 -13  -5  -4        0.29       -9.22      6.46 o 
 -12  -5  -4      314.04      300.69     17.32 o 
 -11  -5  -4       45.76       41.00      9.54 o 
 -10  -5  -4      967.84      946.30     39.39 o 
  -9  -5  -4       37.58       34.71      7.52 o 
  -8  -5  -4     1638.64     1755.28     49.52 o 
  -7  -5  -4      102.10       99.65      9.30 o 
  -6  -5  -4     1666.16     1632.52     59.96 o 
  -5  -5  -4      866.67      871.12     26.18 o 
  -4  -5  -4     3264.45     3157.09     80.25 o 
  -3  -5  -4      915.53      923.96     26.25 o 
  -2  -5  -4     1685.34     1619.86     42.09 o 
  -1  -5  -4      822.94      862.33     39.23 o 
   0  -5  -4     1338.84     1329.58     36.16 o 
   1  -5  -4      940.71      923.01     27.58 o 
   2  -5  -4     1636.00     1423.38     39.25 o 
   3  -5  -4     1607.71     1605.09     49.71 o 
   4  -5  -4      419.88      418.10     23.07 o 
   5  -5  -4      532.66      568.73     28.17 o 
   6  -5  -4      413.91      367.79     22.02 o 
   7  -5  -4      278.58      241.94     19.71 o 
   8  -5  -4      119.04      160.92     17.74 o 
   9  -5  -4      213.70      241.12     20.83 o 
  10  -5  -4       25.34       43.34     12.77 o 
 -13  -4  -4       21.77       25.71      8.38 o 
 -12  -4  -4      323.59      368.21     19.51 o 
 -11  -4  -4       13.55        9.96     11.32 o 
 -10  -4  -4      856.19      910.60     30.15 o 
  -9  -4  -4        6.24        6.18      8.87 o 
  -8  -4  -4      995.43      956.31     29.77 o 
  -7  -4  -4       37.30       47.30      5.80 o 
  -6  -4  -4     3972.05     4186.73    105.76 o 
  -5  -4  -4      712.98      669.48     35.41 o 
  -4  -4  -4     2706.44     2786.96     72.25 o 
  -3  -4  -4     1126.17     1078.10     29.61 o 
  -2  -4  -4     2537.89     2379.39     61.25 o 
  -1  -4  -4     1298.98     1232.93     33.32 o 
   0  -4  -4     2404.48     2381.29     82.96 o 
   1  -4  -4      719.76      766.98     17.56 o 
   2  -4  -4     2980.37     2942.39     73.22 o 
   3  -4  -4      283.61      256.36      9.27 o 
   4  -4  -4     1022.87      932.82     27.21 o 
   5  -4  -4      750.94      698.07     21.79 o 
   6  -4  -4      894.05      974.78     56.77 o 
   7  -4  -4      339.34      351.07     21.88 o 
   8  -4  -4      164.32      168.85     17.44 o 
   9  -4  -4      107.18      110.31     16.22 o 
  10  -4  -4       77.28       60.78     13.43 o 
  11  -4  -4       37.27       34.75     12.67 o 
 -13  -3  -4       97.22       94.88     11.97 o 
 -12  -3  -4      285.12      307.40     17.28 o 
 -11  -3  -4      270.98      252.24     15.28 o 
 -10  -3  -4      544.74      527.34     21.20 o 
  -9  -3  -4       70.97       62.66      7.65 o 
  -8  -3  -4      700.93      695.53     23.00 o 
  -7  -3  -4      115.15      120.27      8.34 o 
  -6  -3  -4     4013.98     4036.47    102.16 o 
  -5  -3  -4      348.04      328.74     11.99 o 
  -4  -3  -4     2566.29     2721.18    144.60 o 
  -3  -3  -4       28.69       26.61      3.17 o 
  -2  -3  -4     4918.67     5344.93    131.85 o 
  -1  -3  -4      141.86      139.55      6.37 o 
   0  -3  -4    13637.94    13839.94    341.78 o 
   1  -3  -4       37.93       35.33      5.13 o 
   2  -3  -4     1890.28     1811.37     57.03 o 
   3  -3  -4      133.10      134.67      6.62 o 
   4  -3  -4     1433.76     1410.14     38.17 o 
   5  -3  -4       77.09       87.56      6.55 o 
   6  -3  -4      734.39      787.27     41.46 o 
   7  -3  -4      276.08      273.62     13.90 o 
   8  -3  -4      480.60      483.38     18.70 o 
   9  -3  -4       16.48        4.01      8.89 o 
  10  -3  -4      219.54      219.63     19.58 o 
  11  -3  -4       33.24       35.34     12.27 o 
 -13  -2  -4      142.58      145.54     14.02 o 
 -12  -2  -4      152.81      161.18     13.84 o 
 -11  -2  -4      428.31      434.61     31.61 o 
 -10  -2  -4      309.19      333.36     16.28 o 
  -9  -2  -4      157.38      174.89     13.87 o 
  -8  -2  -4      785.06      766.60     25.39 o 
  -7  -2  -4      891.64      959.43     29.00 o 
  -6  -2  -4     1162.32     1144.93     48.31 o 
  -5  -2  -4     1002.45      972.38     27.93 o 
  -4  -2  -4     2407.77     2358.01     59.93 o 
  -3  -2  -4     3734.15     3865.73    149.77 o 
  -2  -2  -4     5546.18     5649.62    141.95 o 
  -1  -2  -4      790.96      795.50     25.52 o 
   0  -2  -4    10318.74     9994.30    336.26 o 
   1  -2  -4      408.84      344.20     22.66 o 
   2  -2  -4     2678.20     2909.58    124.38 o 
   3  -2  -4      841.52      837.32     23.90 o 
   4  -2  -4     2365.49     2416.22     62.78 o 
   5  -2  -4      194.19      185.66      9.01 o 
   6  -2  -4     1395.97     1325.92     52.98 o 
   7  -2  -4      119.18      117.55     12.97 o 
   8  -2  -4      574.10      651.69     32.28 o 
   9  -2  -4       21.45       11.93      5.54 o 
  10  -2  -4      250.73      285.50     15.31 o 
  11  -2  -4       13.85       -0.72      9.61 o 
  12  -2  -4       94.30      112.61     18.13 o 
 -13  -1  -4      142.12      141.67     14.00 o 
 -12  -1  -4       27.27       20.23      7.30 o 
 -11  -1  -4      227.55      247.59     15.00 o 
 -10  -1  -4      107.07       92.11      9.70 o 
  -9  -1  -4      803.92      839.18     27.64 o 
  -8  -1  -4      436.95      448.54     17.45 o 
  -7  -1  -4     1137.50     1073.81     32.26 o 
  -6  -1  -4     1605.83     1552.85     42.80 o 
  -5  -1  -4     2864.37     2981.82     75.52 o 
  -4  -1  -4     2172.85     2336.01     58.28 o 
  -3  -1  -4     2526.81     2487.25     62.36 o 
  -2  -1  -4      304.80      345.94     16.92 o 
  -1  -1  -4     3209.65     3300.11    104.55 o 
   0  -1  -4     4795.61     4894.65    120.92 o 
   1  -1  -4     3925.28     3920.80     96.30 o 
   2  -1  -4     5744.85     5674.57    139.13 o 
   3  -1  -4     2580.88     2643.16     66.71 o 
   4  -1  -4     5309.00     5288.12    209.04 o 
   5  -1  -4      768.39      724.57     34.31 o 
   6  -1  -4     2276.52     2393.07     62.34 o 
   7  -1  -4      130.43      120.11      8.97 o 
   8  -1  -4      242.25      246.93     12.66 o 
   9  -1  -4       49.41       39.24      8.84 o 
  10  -1  -4      245.29      286.85     15.07 o 
  11  -1  -4        7.93        1.45      6.19 o 
  12  -1  -4      120.33      138.97     18.79 o 
 -13   0  -4      126.37      130.53     17.31 o 
 -12   0  -4        2.89        0.99      9.18 o 
 -11   0  -4      221.76      262.68     22.18 o 
 -10   0  -4       49.25       51.80     11.81 o 
  -9   0  -4      922.81      884.95     42.91 o 
  -8   0  -4      124.32      129.30     13.56 o 
  -7   0  -4     1495.93     1489.94     59.76 o 
  -6   0  -4      300.25      329.38     18.10 o 
  -5   0  -4     1360.90     1342.32     38.26 o 
  -4   0  -4     2129.51     2186.88     56.09 o 
  -3   0  -4     7386.62     7606.69    185.33 o 
  -2   0  -4      505.31      506.07     20.60 o 
  -1   0  -4     5126.66     5076.52    169.35 o 
   0   0  -4      339.93      449.14     15.04 o 
   2   0  -4      890.86      922.48     34.46 o 
   3   0  -4     1486.65     1458.18     37.89 o 
   4   0  -4     2053.85     2015.95     52.39 o 
   5   0  -4     1443.19     1417.87     38.43 o 
   6   0  -4      884.31      867.81     25.72 o 
   7   0  -4      575.76      594.20     20.13 o 
   8   0  -4      489.91      515.98     19.50 o 
   9   0  -4      141.97      143.04     10.86 o 
  10   0  -4      310.87      338.42     16.33 o 
  11   0  -4       55.80       54.78      8.80 o 
  12   0  -4      106.32      118.45     12.44 o 
 -13   1  -4       98.22       81.88     16.88 o 
 -12   1  -4        4.35       -4.54      9.28 o 
 -11   1  -4      171.47      186.99     20.30 o 
 -10   1  -4       28.02       23.69      9.35 o 
  -9   1  -4      688.66      773.81     36.79 o 
  -8   1  -4       15.16       -2.96      6.19 o 
  -7   1  -4     1211.70     1219.00     49.96 o 
  -6   1  -4      138.40      151.51     11.98 o 
  -5   1  -4     1300.16     1423.83     54.56 o 
  -4   1  -4       32.43       18.89      4.31 o 
  -3   1  -4     5512.95     5484.89    188.37 o 
  -2   1  -4     1136.34     1068.12     41.04 o 
  -1   1  -4     5078.07     4995.37    172.77 o 
   0   1  -4       40.89       40.00      3.72 o 
   1   1  -4     3068.08     3149.89     79.18 o 
   2   1  -4      340.60      352.22     24.85 o 
   3   1  -4     2928.63     3063.88     75.94 o 
   4   1  -4      707.19      682.52     20.80 o 
   5   1  -4     1545.99     1540.63     41.79 o 
   6   1  -4      799.81      815.02     24.55 o 
   7   1  -4     1377.00     1361.00     38.81 o 
   8   1  -4      371.89      348.75     15.19 o 
   9   1  -4      237.36      247.74     12.84 o 
  10   1  -4      173.03      169.60     11.88 o 
  11   1  -4      141.26      152.20     12.56 o 
  12   1  -4       81.19       93.04     17.72 o 
 -12   2  -4       38.36       49.20     13.76 o 
 -11   2  -4       90.07       76.51     14.97 o 
 -10   2  -4       72.59       71.38     13.49 o 
  -9   2  -4      813.49      825.25     39.75 o 
  -8   2  -4      374.55      399.45     23.92 o 
  -7   2  -4     1004.25      994.37     44.79 o 
  -6   2  -4       74.61       61.74      8.95 o 
  -5   2  -4     1474.91     1462.36     58.51 o 
  -2   2  -4      198.57      198.90     10.89 o 
  -1   2  -4     6430.60     6485.38    217.72 o 
   0   2  -4      527.10      472.54     14.15 o 
   1   2  -4     5205.70     4822.01    174.28 o 
   2   2  -4      479.67      548.61     15.71 o 
   3   2  -4     2737.35     2720.52     69.11 o 
   4   2  -4      275.45      291.30     10.38 o 
   5   2  -4     1727.34     1779.36     47.14 o 
   6   2  -4       40.98       35.59      9.44 o 
   7   2  -4     1386.48     1403.97     39.32 o 
   8   2  -4       99.88       91.31      9.18 o 
   9   2  -4      555.58      577.86     21.14 o 
  10   2  -4       52.45       47.08      7.67 o 
  11   2  -4      210.00      224.70     13.82 o 
  12   2  -4       52.46       53.62      9.44 o 
 -12   3  -4       67.66       92.11     17.70 o 
 -11   3  -4       69.02       49.13     13.82 o 
 -10   3  -4      180.19      209.50     19.61 o 
  -9   3  -4      256.17      226.02     20.40 o 
  -8   3  -4      582.11      616.81     33.40 o 
  -7   3  -4      597.28      580.94     30.70 o 
  -6   3  -4      530.96      484.15     26.10 o 
  -1   3  -4     1809.74     1624.01     43.94 o 
   0   3  -4      579.03      776.23     21.40 o 
   1   3  -4     4436.92     4249.96    104.45 o 
   2   3  -4     1857.77     1950.29     49.32 o 
   3   3  -4     1784.12     1851.40     47.61 o 
   4   3  -4      284.13      261.10      9.75 o 
   5   3  -4     2035.87     2103.30    108.35 o 
   6   3  -4       46.20       38.05      4.80 o 
   7   3  -4     1328.50     1337.63     37.60 o 
   8   3  -4        3.51       -3.16      4.21 o 
   9   3  -4      624.96      609.10     21.51 o 
  10   3  -4       24.74       16.59      6.31 o 
  11   3  -4      176.42      194.91     58.89 o 
  12   3  -4       13.02        8.98      9.18 o 
 -11   4  -4       10.64        9.64     10.89 o 
 -10   4  -4      143.14      139.04     18.30 o 
  -9   4  -4       16.57       15.96      9.31 o 
  -8   4  -4      557.94      590.05     32.61 o 
  -7   4  -4      318.99      347.05     23.60 o 
  -6   4  -4     1144.08     1137.19     51.07 o 
  -1   4  -4     1205.89     1378.02     53.97 o 
   0   4  -4      103.01      100.25      5.84 o 
   1   4  -4     1824.77     1902.35     75.03 o 
   2   4  -4      993.59      893.70     37.61 o 
   3   4  -4     4557.44     4578.29    167.93 o 
   4   4  -4      740.34      653.83     19.84 o 
   5   4  -4     1238.07     1235.38     33.69 o 
   6   4  -4        5.65        7.30      3.30 o 
   7   4  -4      743.54      772.17     49.84 o 
   8   4  -4       76.30       82.05      7.56 o 
   9   4  -4      586.31      628.79     33.57 o 
  10   4  -4       13.07        8.36      9.51 o 
  11   4  -4      184.45      181.29     20.77 o 
  12   4  -4       18.03        8.46      9.51 o 
 -11   5  -4        3.57        4.25     10.30 o 
 -10   5  -4      156.03      122.52     18.33 o 
  -9   5  -4        7.45       -7.60      8.06 o 
  -8   5  -4      200.07      195.18     20.93 o 
  -7   5  -4       38.89       25.37      9.97 o 
  -2   5  -4     2122.15     2009.07     80.40 o 
  -1   5  -4      484.04      421.56     21.98 o 
   0   5  -4     2296.18     2364.42     60.91 o 
   1   5  -4      784.57      763.48     34.62 o 
   2   5  -4     2085.62     1969.16     73.58 o 
   3   5  -4     1024.93     1057.75     43.44 o 
   4   5  -4      391.48      379.57     22.25 o 
   5   5  -4      853.49      907.46     40.25 o 
   6   5  -4      758.95      786.06     38.37 o 
   7   5  -4      259.39      231.61     18.82 o 
   8   5  -4      431.67      450.06     27.45 o 
   9   5  -4      527.30      550.04     32.35 o 
  10   5  -4      115.61      128.34     17.24 o 
  11   5  -4      149.28      156.74     19.25 o 
  12   5  -4       19.27       16.92     11.32 o 
 -10   6  -4       78.93       75.03     15.53 o 
  -9   6  -4       19.17        9.61     10.56 o 
  -8   6  -4       75.97       83.03     15.11 o 
  -7   6  -4       24.72       11.88      9.84 o 
  -3   6  -4      224.52      218.97     16.95 o 
  -2   6  -4     2120.02     2086.18     81.45 o 
  -1   6  -4       58.44       57.85      9.21 o 
   0   6  -4      835.52      774.87     35.05 o 
   1   6  -4      245.49      204.92     14.61 o 
   2   6  -4     2298.16     2303.11     88.26 o 
   3   6  -4       95.97       94.05     11.72 o 
   4   6  -4     1125.18     1092.90     46.70 o 
   5   6  -4      165.00      159.74     15.20 o 
   6   6  -4      881.44      936.19     44.10 o 
   7   6  -4      108.73       87.93     13.72 o 
   8   6  -4      497.91      463.68     28.37 o 
   9   6  -4      180.72      155.13     18.23 o 
  10   6  -4      196.86      187.45     20.73 o 
  11   6  -4      101.70      116.89     17.67 o 
  12   6  -4       59.60       60.65     14.45 o 
  -9   7  -4       31.71       37.32     13.36 o 
  -8   7  -4      101.87       89.41     16.42 o 
  -7   7  -4       69.69       78.45     15.50 o 
  -4   7  -4      547.19      559.97     28.86 o 
  -3   7  -4       24.73       19.22      7.96 o 
  -2   7  -4      392.04      406.78     23.30 o 
  -1   7  -4      200.91      228.65     16.65 o 
   0   7  -4     1618.25     1608.08     63.71 o 
   1   7  -4      327.27      291.27     18.56 o 
   2   7  -4      937.33      985.71     43.77 o 
   3   7  -4       64.29       58.38     10.20 o 
   4   7  -4     1719.93     1764.23     72.83 o 
   5   7  -4       41.60       56.47     11.65 o 
   6   7  -4     1100.38     1207.98     53.54 o 
   7   7  -4       43.55       38.57     10.86 o 
   8   7  -4      484.51      478.69     29.78 o 
   9   7  -4       71.18       62.39     13.13 o 
  10   7  -4      231.51      225.65     21.13 o 
  11   7  -4       18.52       18.73     10.53 o 
  12   7  -4      117.72      141.67     20.21 o 
  -8   8  -4       40.41       28.73     13.95 o 
  -7   8  -4       70.39       89.35     17.08 o 
  -3   8  -4      225.56      233.65     17.80 o 
  -2   8  -4      383.01      329.38     21.65 o 
  -1   8  -4      181.12      193.01     16.62 o 
   0   8  -4     1027.73     1031.69     45.94 o 
   1   8  -4      365.66      334.58     21.46 o 
   2   8  -4      280.33      262.78     18.40 o 
   3   8  -4      192.16      200.28     16.82 o 
   4   8  -4      596.86      591.57     31.63 o 
   5   8  -4       92.06       79.28     13.03 o 
   6   8  -4     1193.19     1306.64     57.06 o 
   7   8  -4       13.76       -9.77      8.95 o 
   8   8  -4      296.04      319.74     24.94 o 
   9   8  -4       31.46       27.38     11.16 o 
  10   8  -4      264.72      230.06     22.02 o 
  11   8  -4        9.34        6.71     10.63 o 
  -2   9  -4      198.01      187.22     16.75 o 
  -1   9  -4      324.48      330.73     21.56 o 
   0   9  -4      310.79      303.71     20.24 o 
   1   9  -4      244.20      242.50     18.59 o 
   2   9  -4      384.88      423.77     25.41 o 
   3   9  -4      290.76      279.99     20.93 o 
   4   9  -4      189.23      190.18     18.13 o 
   5   9  -4      148.72      180.80     19.65 o 
   6   9  -4      222.09      272.68     23.00 o 
   7   9  -4       61.32       60.45     13.72 o 
   8   9  -4      198.53      169.05     20.11 o 
   9   9  -4       53.26       47.39     13.33 o 
  10   9  -4      137.74      131.40     19.22 o 
  11   9  -4       13.24        5.89     10.79 o 
   0  10  -4      182.92      181.03     18.13 o 
   1  10  -4      350.40      383.65     24.65 o 
   2  10  -4      123.31      119.79     15.01 o 
   3  10  -4      121.31      143.28     16.19 o 
   4  10  -4      204.15      229.14     19.25 o 
   5  10  -4      345.17      400.30     27.15 o 
   6  10  -4       13.08        1.15      8.95 o 
   7  10  -4      107.73      142.40     19.12 o 
   8  10  -4      155.30      181.59     21.59 o 
   9  10  -4       99.51      114.85     18.36 o 
  10  10  -4       78.06       96.29     18.07 o 
   2  11  -4        7.69        3.26      8.26 o 
   3  11  -4      213.72      287.89     22.11 o 
   4  11  -4       25.27       27.08     11.12 o 
   5  11  -4      199.06      241.58     22.31 o 
   6  11  -4       30.64       20.73     11.62 o 
   7  11  -4      196.50      197.68     22.44 o 
   8  11  -4       20.48       27.15     12.64 o 
   9  11  -4       38.83       32.94     13.26 o 
   4  12  -4        0.27        0.72      9.84 o 
   5  12  -4       84.14       88.52     15.76 o 
   6  12  -4        4.41       -0.13     10.40 o 
   7  12  -4      124.06      131.17     19.42 o 
   8  12  -4       11.06       11.78     12.27 o 
  -7 -14  -3       25.55       21.82     13.99 o 
  -6 -14  -3       42.95       41.56     14.45 o 
  -5 -14  -3       25.81       39.79     13.69 o 
  -4 -14  -3      103.66      123.21     19.68 o 
  -3 -14  -3       33.79       31.63     13.92 o 
  -2 -14  -3      104.37      114.39     18.99 o 
  -1 -14  -3       29.07       54.99     14.81 o 
   0 -14  -3       27.74       29.42     13.06 o 
  -9 -13  -3        3.57        6.19     11.29 o 
  -8 -13  -3       82.81      103.66     18.89 o 
  -7 -13  -3        2.95       -3.16     11.12 o 
  -6 -13  -3      274.13      314.87     27.28 o 
  -5 -13  -3        2.12      -10.46     10.43 o 
  -4 -13  -3      143.09      185.34     22.41 o 
  -3 -13  -3       28.26       19.25     11.55 o 
  -2 -13  -3      153.23      158.13     20.63 o 
  -1 -13  -3       15.37       12.83     11.25 o 
   0 -13  -3      122.15      100.90     17.15 o 
   1 -13  -3       14.76        9.08     10.14 o 
   2 -13  -3       58.21       54.00     14.35 o 
   3 -13  -3       24.15       34.88      9.12 o 
 -10 -12  -3      131.20      162.31     22.41 o 
  -9 -12  -3       32.42       20.17     13.06 o 
  -8 -12  -3      168.48      191.50     22.18 o 
  -7 -12  -3       57.16       38.04     13.39 o 
  -6 -12  -3      356.96      378.22     28.47 o 
  -5 -12  -3        2.15       -4.61      8.92 o 
  -4 -12  -3      373.92      346.59     26.75 o 
  -3 -12  -3       20.20       16.62     10.23 o 
  -2 -12  -3      191.17      173.66     19.98 o 
  -1 -12  -3        4.38        2.44      9.64 o 
   0 -12  -3      338.16      411.85     18.81 o 
   1 -12  -3        3.46       -5.35      5.51 o 
   2 -12  -3       88.94       84.09     10.25 o 
   3 -12  -3       13.81       11.82      7.16 o 
   4 -12  -3       84.14       84.97     11.26 o 
 -11 -11  -3      106.10       97.74     18.33 o 
 -10 -11  -3      153.37      165.53     20.83 o 
  -9 -11  -3       68.09       67.23     14.84 o 
  -8 -11  -3      214.27      250.76     22.64 o 
  -7 -11  -3      233.10      243.26     21.92 o 
  -6 -11  -3      370.07      382.53     26.75 o 
  -5 -11  -3      100.00       92.21     14.68 o 
  -4 -11  -3      418.19      388.03     26.36 o 
  -3 -11  -3       50.61       45.30      7.49 o 
  -2 -11  -3      594.63      618.78     34.75 o 
  -1 -11  -3       33.35       34.66      9.51 o 
   0 -11  -3      340.00      396.10     17.80 o 
   1 -11  -3       36.22       33.70      7.14 o 
   2 -11  -3      223.92      208.68     13.58 o 
   3 -11  -3       42.74       38.99      7.83 o 
   4 -11  -3      114.91      125.08     12.21 o 
   5 -11  -3        4.99       19.55      9.38 o 
   6 -11  -3       77.47       76.97     15.04 o 
 -12 -10  -3       12.95        1.68     12.24 o 
 -11 -10  -3      150.23      163.82     21.46 o 
 -10 -10  -3      120.00      115.41     18.17 o 
  -9 -10  -3      442.29      541.28     34.03 o 
  -8 -10  -3      149.70      137.85     18.00 o 
  -7 -10  -3      235.37      211.41     19.55 o 
  -6 -10  -3      432.62      477.90     19.33 o 
  -5 -10  -3      360.73      345.07     15.92 o 
  -4 -10  -3      181.85      183.47     11.18 o 
  -3 -10  -3      201.88      212.59     19.38 o 
  -2 -10  -3      337.87      345.44     15.13 o 
  -1 -10  -3       90.32       93.78      9.01 o 
   0 -10  -3     1117.12     1177.09     35.88 o 
   1 -10  -3       77.71       85.67      9.95 o 
   2 -10  -3      553.92      558.60     21.53 o 
   3 -10  -3       38.86       31.73      7.68 o 
   4 -10  -3      240.31      263.82     15.56 o 
   5 -10  -3       24.53       21.23      9.87 o 
   6 -10  -3       42.09       49.20     12.70 o 
   7 -10  -3        4.13       -9.77      8.16 o 
 -12  -9  -3       10.06        8.16     11.32 o 
 -11  -9  -3      206.35      254.71     24.06 o 
 -10  -9  -3       36.73       35.67     12.77 o 
  -9  -9  -3      567.73      646.75     35.90 o 
  -8  -9  -3      329.46      292.03     22.81 o 
  -7  -9  -3      395.89      372.30     24.48 o 
  -6  -9  -3       80.17       93.27      9.24 o 
  -5  -9  -3      717.96      632.84     91.55 o 
  -4  -9  -3      163.30      144.24     15.73 o 
  -3  -9  -3     1769.00     1671.60     69.96 o 
  -2  -9  -3      112.43      102.03      8.90 o 
  -1  -9  -3      498.45      493.24     18.33 o 
   0  -9  -3      299.48      297.21     13.41 o 
   1  -9  -3      323.45      317.40     14.70 o 
   2  -9  -3      477.19      481.61     19.36 o 
   3  -9  -3      184.55      190.62     12.92 o 
   4  -9  -3      203.75      189.02     12.70 o 
   5  -9  -3      174.51      158.22     17.67 o 
   6  -9  -3       88.37       82.53     13.89 o 
   7  -9  -3       51.39       41.86     12.27 o 
   8  -9  -3       50.58       70.69     14.61 o 
 -13  -8  -3      150.89      146.18     21.65 o 
 -12  -8  -3       15.99       23.56     11.58 o 
 -11  -8  -3      226.67      213.48     21.47 o 
 -10  -8  -3       51.64       47.23      8.13 o 
  -9  -8  -3      479.13      485.55     22.64 o 
  -8  -8  -3        6.51       -5.97      5.62 o 
  -7  -8  -3      840.65      814.07     28.61 o 
  -6  -8  -3        1.14       -7.19      4.79 o 
  -5  -8  -3     1493.53     1533.38     62.92 o 
  -4  -8  -3      387.50      415.48     22.97 o 
  -3  -8  -3     2165.23     2153.77     56.73 o 
  -2  -8  -3      324.70      300.46     12.72 o 
  -1  -8  -3     1263.33     1254.42     62.87 o 
   0  -8  -3      169.50      179.46     10.37 o 
   1  -8  -3      690.96      710.29     23.35 o 
   2  -8  -3      133.62      145.43     10.11 o 
   3  -8  -3      914.38      975.89     31.24 o 
   4  -8  -3       95.06       89.99      9.44 o 
   5  -8  -3      274.91      241.91     18.26 o 
   6  -8  -3      187.66      168.62     18.20 o 
   7  -8  -3      103.09      112.68     16.42 o 
   8  -8  -3       44.09       44.23     12.01 o 
   9  -8  -3       29.74       21.85     10.79 o 
 -13  -7  -3      116.95      107.53     12.70 o 
 -12  -7  -3       82.33       83.70     10.95 o 
 -11  -7  -3      193.21      168.01     17.43 o 
 -10  -7  -3       29.51       24.14      7.12 o 
  -9  -7  -3      941.14      934.69     30.60 o 
  -8  -7  -3      231.51      222.47     12.87 o 
  -7  -7  -3      708.42      732.66     28.53 o 
  -6  -7  -3       65.08       66.01      7.25 o 
  -5  -7  -3     1303.40     1278.14     36.68 o 
  -4  -7  -3      105.66      122.82      8.68 o 
  -3  -7  -3     2176.98     2281.42     59.38 o 
  -2  -7  -3       28.76       24.67      4.93 o 
  -1  -7  -3     2753.13     2798.86     72.34 o 
   0  -7  -3      185.64      158.06      9.11 o 
   1  -7  -3     1920.09     1875.08     50.80 o 
   2  -7  -3       31.76       24.18      5.08 o 
   3  -7  -3      730.13      703.67     23.51 o 
   4  -7  -3       72.62       59.08      9.44 o 
   5  -7  -3      580.56      629.18     30.64 o 
   6  -7  -3        2.92        6.12      7.93 o 
   7  -7  -3      215.75      234.05     20.34 o 
   8  -7  -3       30.61       25.08     10.37 o 
   9  -7  -3      138.94      154.60     19.22 o 
 -13  -6  -3       57.50       51.46      9.69 o 
 -12  -6  -3      167.99      154.85     13.52 o 
 -11  -6  -3      256.73      271.98     25.62 o 
 -10  -6  -3      266.86      257.27     14.73 o 
  -9  -6  -3      528.87      467.08     27.59 o 
  -8  -6  -3     1105.39     1055.20     33.02 o 
  -7  -6  -3     1788.10     1920.06     51.60 o 
  -6  -6  -3      988.04      965.54     29.08 o 
  -5  -6  -3      766.53      783.81     23.76 o 
  -4  -6  -3     1027.51     1080.84     30.37 o 
  -3  -6  -3     2043.86     2062.89     53.48 o 
  -2  -6  -3      805.97      757.31     22.67 o 
  -1  -6  -3     2288.47     2313.01     59.93 o 
   0  -6  -3      262.28      269.05     11.18 o 
   1  -6  -3     2683.68     2475.28     64.39 o 
   2  -6  -3      511.42      492.95     17.45 o 
   3  -6  -3     1400.71     1354.64     38.56 o 
   4  -6  -3       59.57       75.00     10.63 o 
   5  -6  -3      805.48      756.24     35.44 o 
   6  -6  -3        2.31        2.57      7.01 o 
   7  -6  -3      573.55      556.26     29.95 o 
   8  -6  -3        1.07        7.96      8.26 o 
   9  -6  -3      145.10      154.18     18.63 o 
  10  -6  -3        6.94        8.13     10.60 o 
 -13  -5  -3       16.16       18.81      7.65 o 
 -12  -5  -3      257.15      254.94     16.46 o 
 -11  -5  -3      132.63      135.40     11.91 o 
 -10  -5  -3      931.58      978.86     31.54 o 
  -9  -5  -3      160.87      170.84     21.32 o 
  -8  -5  -3     1540.24     1381.51     39.55 o 
  -7  -5  -3     1204.85     1210.40     35.08 o 
  -6  -5  -3     1836.79     1855.83     49.37 o 
  -5  -5  -3      946.66     1043.06     28.90 o 
  -4  -5  -3     1343.68     1331.46     36.50 o 
  -3  -5  -3      696.54      784.91     23.84 o 
  -2  -5  -3     1159.50     1121.40     30.60 o 
  -1  -5  -3     2809.02     2692.99     67.93 o 
   0  -5  -3      450.88      427.72     43.49 o 
   1  -5  -3     1742.70     1821.94     48.10 o 
   2  -5  -3     1011.34     1106.64     31.48 o 
   3  -5  -3     2425.72     2357.00     62.13 o 
   4  -5  -3      161.60      132.50      6.77 o 
   5  -5  -3      459.98      441.60     23.76 o 
   6  -5  -3       11.58        5.96      6.48 o 
   7  -5  -3      450.22      474.77     27.12 o 
   8  -5  -3       64.27       51.80     11.19 o 
   9  -5  -3      279.62      288.58     22.58 o 
  10  -5  -3       15.67       31.53     11.55 o 
  11  -5  -3       60.05       52.92     14.28 o 
 -13  -4  -3        1.69       -9.29      6.19 o 
 -12  -4  -3      431.38      451.04     21.07 o 
 -11  -4  -3       10.22        8.35      6.02 o 
 -10  -4  -3      744.20      756.04     26.76 o 
  -9  -4  -3       98.41      114.39      9.83 o 
  -8  -4  -3      733.59      769.92     24.74 o 
  -7  -4  -3      172.40      193.90     10.13 o 
  -6  -4  -3     2846.06     2819.36     72.88 o 
  -5  -4  -3      247.34      250.38     10.42 o 
  -4  -4  -3     4746.27     5120.28    126.29 o 
  -3  -4  -3      610.29      640.45     39.05 o 
  -2  -4  -3     3465.62     3495.48     87.57 o 
  -1  -4  -3     1803.87     1892.00     48.92 o 
   0  -4  -3     1753.13     1778.58     59.71 o 
   1  -4  -3     1711.08     1603.59     42.16 o 
   2  -4  -3     1009.24      865.14     24.97 o 
   3  -4  -3     1166.16     1256.26     37.89 o 
   4  -4  -3     1913.61     1937.44     51.30 o 
   5  -4  -3      336.50      339.14     19.68 o 
   6  -4  -3      652.51      579.38     24.11 o 
   7  -4  -3      605.73      548.82     28.89 o 
   8  -4  -3      168.51      152.99     16.55 o 
   9  -4  -3      334.89      368.84     24.15 o 
  10  -4  -3       51.47       55.25     12.93 o 
  11  -4  -3       45.03       52.62     13.59 o 
 -13  -3  -3       33.96       37.66      8.94 o 
 -12  -3  -3      284.22      289.01     16.93 o 
 -11  -3  -3       78.13       61.75      8.86 o 
 -10  -3  -3      958.78     1000.08     32.13 o 
  -9  -3  -3      185.08      185.93     11.58 o 
  -8  -3  -3      658.05      697.33     23.18 o 
  -7  -3  -3       29.37       27.71      4.93 o 
  -6  -3  -3     4335.70     4640.71    117.06 o 
  -5  -3  -3      298.38      315.41     11.46 o 
  -4  -3  -3     2358.84     2024.47     52.52 o 
  -3  -3  -3     1097.77     1048.16     28.22 o 
  -2  -3  -3     6419.09     6672.28    164.84 o 
  -1  -3  -3     2854.67     2996.00     74.06 o 
   0  -3  -3     3492.61     3411.48     85.61 o 
   1  -3  -3     2038.00     2128.50     45.01 o 
   2  -3  -3     2559.94     2503.66    140.24 o 
   3  -3  -3      638.28      593.30     20.83 o 
   4  -3  -3     2917.14     2671.77     68.52 o 
   5  -3  -3      534.83      512.38     16.51 o 
   6  -3  -3      723.37      696.26     22.13 o 
   7  -3  -3      300.03      287.13     13.07 o 
   8  -3  -3      282.64      300.59     13.85 o 
   9  -3  -3      128.02      137.62     16.39 o 
  10  -3  -3      100.21      111.89     16.13 o 
  11  -3  -3       70.92       93.43     15.60 o 
  12  -3  -3       50.15       49.76     13.72 o 
 -13  -2  -3       77.25       88.82     11.47 o 
 -12  -2  -3      147.27      133.34     12.89 o 
 -11  -2  -3      254.02      272.64     15.63 o 
 -10  -2  -3      715.32      811.82     38.80 o 
  -9  -2  -3      168.16      153.06     15.47 o 
  -8  -2  -3      921.15      947.91     28.86 o 
  -7  -2  -3      498.82      510.08     17.65 o 
  -6  -2  -3     1968.47     1992.41     75.02 o 
  -5  -2  -3       54.62       62.05      5.17 o 
  -4  -2  -3     1580.84     1633.78     41.40 o 
  -3  -2  -3      271.29      301.80     10.14 o 
  -2  -2  -3     7638.78     8170.06    377.73 o 
  -1  -2  -3      414.78      417.47     12.03 o 
   0  -2  -3    29484.22    31319.11   1787.72 o 
   1  -2  -3     1196.24     1087.76     28.32 o 
   2  -2  -3     5297.18     5247.15    128.08 o 
   3  -2  -3      726.53      727.95     36.66 o 
   4  -2  -3     2597.30     2708.90     68.24 o 
   5  -2  -3      281.88      306.60     11.48 o 
   6  -2  -3     1637.35     1596.30     60.72 o 
   7  -2  -3        0.02       -1.58      2.62 o 
   8  -2  -3      334.17      311.19     14.29 o 
   9  -2  -3       41.59       33.26      6.55 o 
  10  -2  -3      303.36      329.09     16.02 o 
  11  -2  -3       74.88       57.85     13.26 o 
  12  -2  -3       82.23       79.74     15.83 o 
 -13  -1  -3      109.62      120.51     18.99 o 
 -12  -1  -3       99.96       98.36     16.52 o 
 -11  -1  -3      236.80      218.91     19.81 o 
 -10  -1  -3      233.86      228.91     20.21 o 
  -9  -1  -3      278.53      253.36     18.59 o 
  -8  -1  -3      480.20      476.65     26.46 o 
  -7  -1  -3     1476.27     1490.17     60.12 o 
  -6  -1  -3     2450.73     2694.00    103.43 o 
  -5  -1  -3     1270.16     1227.95     32.78 o 
  -4  -1  -3     7322.96     7801.09    189.93 o 
  -3  -1  -3      547.61      548.70     16.23 o 
  -2  -1  -3      587.84      687.43     26.36 o 
  -1  -1  -3     3425.86     3627.36    122.09 o 
   0  -1  -3    12588.10    12694.16    427.22 o 
   1  -1  -3     1090.71     1141.44     42.42 o 
   2  -1  -3     7553.04     7714.42    253.92 o 
   3  -1  -3      307.98      280.91     14.28 o 
   4  -1  -3     2802.56     3064.53     76.29 o 
   5  -1  -3      111.63      112.33      6.95 o 
   6  -1  -3     3653.26     3520.52     89.69 o 
   7  -1  -3        9.05       12.99      4.34 o 
   8  -1  -3      515.84      529.19     34.57 o 
   9  -1  -3        9.20        1.02      4.91 o 
  10  -1  -3      406.96      427.42     18.61 o 
  11  -1  -3        6.66       -1.24      5.98 o 
  12  -1  -3      137.21      143.26     13.90 o 
 -13   0  -3      140.15      117.58     19.12 o 
 -12   0  -3       15.62       14.64     10.56 o 
 -11   0  -3      177.92      178.63     19.75 o 
 -10   0  -3       10.44        3.26      8.79 o 
  -9   0  -3      789.37      855.40     39.95 o 
  -8   0  -3      430.96      456.11     25.54 o 
  -7   0  -3     1120.68     1072.43     46.89 o 
  -6   0  -3     1950.00     1881.88     72.46 o 
  -5   0  -3     2806.86     2776.77    104.45 o 
  -4   0  -3     2718.49     2958.33    104.88 o 
  -3   0  -3     1851.92     1867.99     47.92 o 
  -2   0  -3    10197.43    10174.67    247.09 o 
  -1   0  -3     4124.54     4524.81    143.88 o 
   0   0  -3      181.94      161.91     13.33 o 
   1   0  -3     3159.25     3351.70     82.19 o 
   2   0  -3      382.47      424.32     11.90 o 
   3   0  -3     3353.04     3364.74     83.53 o 
   4   0  -3     1905.68     1766.52     46.37 o 
   5   0  -3      852.44      872.15     24.44 o 
   6   0  -3     2084.69     2134.67     55.95 o 
   7   0  -3      121.59      112.58      8.46 o 
   8   0  -3     1118.42     1047.57     62.61 o 
   9   0  -3      155.88      168.60     13.26 o 
  10   0  -3      478.51      492.19     20.28 o 
  11   0  -3       16.49       18.45      6.80 o 
  12   0  -3      212.10      251.51     22.59 o 
 -13   1  -3      131.77      146.94     21.13 o 
 -12   1  -3        8.95        6.52     10.40 o 
 -11   1  -3      246.88      287.03     23.76 o 
 -10   1  -3        2.76       -7.70      7.08 o 
  -9   1  -3      751.82      749.56     38.21 o 
  -8   1  -3       73.18       55.68     10.46 o 
  -7   1  -3     1153.67     1196.72     50.94 o 
  -6   1  -3      126.48      132.92     11.58 o 
  -5   1  -3     2036.00     1940.46     81.09 o 
  -4   1  -3     1119.53     1132.39     44.26 o 
  -1   1  -3     2583.32     2448.01     81.35 o 
   0   1  -3     3938.40     3737.46     92.80 o 
   1   1  -3     4324.02     4502.79    110.87 o 
   2   1  -3     3131.66     3027.86     76.44 o 
   3   1  -3     4620.89     4856.34    120.13 o 
   4   1  -3      987.93     1091.28     30.11 o 
   5   1  -3     2560.89     2551.75     94.86 o 
   6   1  -3     1463.75     1420.53     53.08 o 
   7   1  -3      868.90      883.91     32.18 o 
   8   1  -3      738.42      761.03     24.61 o 
   9   1  -3      153.77      152.14     13.72 o 
  10   1  -3      366.78      410.72     17.80 o 
  11   1  -3      119.81      140.60     24.07 o 
  12   1  -3      152.87      151.29     13.52 o 
  13   1  -3       20.80       13.34      8.11 o 
 -12   2  -3        8.13       16.88     11.06 o 
 -11   2  -3      152.47      160.69     20.11 o 
 -10   2  -3       44.66       52.13     12.77 o 
  -9   2  -3      699.03      690.13     36.96 o 
  -8   2  -3       53.46       37.19      9.28 o 
  -7   2  -3     1348.25     1348.04     57.10 o 
  -6   2  -3      285.82      324.12     19.58 o 
  -5   2  -3     2419.07     2517.32     98.33 o 
  -1   2  -3     3035.18     3219.19    109.09 o 
   0   2  -3     1156.70     1009.10     25.94 o 
   1   2  -3     4252.23     4459.69    135.19 o 
   2   2  -3      547.09      552.87     23.00 o 
   3   2  -3     8064.07     8117.41    197.07 o 
   4   2  -3     1415.35     1331.76     36.17 o 
   5   2  -3     1921.71     1895.48     49.74 o 
   6   2  -3      375.70      383.95     13.46 o 
   7   2  -3     1467.89     1428.06     40.08 o 
   8   2  -3      182.01      161.42     10.27 o 
   9   2  -3      357.63      372.11     15.69 o 
  10   2  -3      137.34      152.52     14.86 o 
  11   2  -3      218.64      211.85     38.12 o 
  12   2  -3       87.45       89.95     11.98 o 
  13   2  -3       52.17       33.29      9.64 o 
 -12   3  -3       44.47       40.18     14.38 o 
 -11   3  -3       71.37       49.40     13.82 o 
 -10   3  -3      103.03      102.61     15.66 o 
  -9   3  -3      526.19      565.96     31.99 o 
  -8   3  -3      470.88      409.29     26.20 o 
  -7   3  -3      717.33      681.21     33.34 o 
  -6   3  -3       84.55       73.39     10.33 o 
  -5   3  -3     1269.55     1330.10     56.27 o 
  -1   3  -3     6453.60     6269.83    231.15 o 
   0   3  -3      119.67      104.93      4.74 o 
   1   3  -3     5001.59     5215.53    180.77 o 
   2   3  -3      484.68      455.92     21.49 o 
   3   3  -3     4116.62     4177.62    102.99 o 
   4   3  -3      202.32      182.84      7.44 o 
   5   3  -3     1326.89     1327.45     38.26 o 
   6   3  -3        8.12        6.78      3.26 o 
   7   3  -3     1719.14     1669.89     45.53 o 
   8   3  -3       59.02       67.95      7.11 o 
   9   3  -3     1006.21      945.16     62.89 o 
  10   3  -3       94.71      100.58      9.78 o 
  11   3  -3      199.64      211.71     17.34 o 
  12   3  -3       25.81       12.61      6.71 o 
  13   3  -3       67.81       75.03     15.53 o 
 -11   4  -3       35.75       34.62     12.47 o 
 -10   4  -3      112.68      112.12     17.05 o 
  -9   4  -3      161.25      147.96     18.49 o 
  -8   4  -3      229.45      242.14     20.73 o 
  -7   4  -3      590.44      588.11     31.95 o 
  -6   4  -3      854.20      815.51     38.44 o 
  -1   4  -3     2411.79     2137.91     76.81 o 
   0   4  -3       69.32       48.18      6.85 o 
   1   4  -3     1710.74     1732.77     65.92 o 
   2   4  -3      882.42      988.97     40.64 o 
   3   4  -3     1378.41     1496.42     61.34 o 
   4   4  -3      512.61      523.60     15.40 o 
   5   4  -3     2127.55     2038.21     95.48 o 
   6   4  -3      102.61       98.11      7.63 o 
   7   4  -3     1706.60     1660.09     44.45 o 
   8   4  -3       22.85       37.73      5.70 o 
   9   4  -3      848.37      834.97     79.98 o 
  10   4  -3       22.64       20.95      6.06 o 
  11   4  -3      194.09      225.49     21.13 o 
  12   4  -3        4.55       -2.27      8.72 o 
  13   4  -3      110.02      153.75     20.54 o 
 -11   5  -3        6.44        1.35     10.93 o 
 -10   5  -3      143.20      149.70     20.21 o 
  -9   5  -3        9.21       16.22      9.51 o 
  -8   5  -3      209.31      236.48     21.23 o 
  -7   5  -3      290.32      273.80     21.52 o 
  -2   5  -3     1154.37     1237.66     52.00 o 
  -1   5  -3     1125.64     1132.09     45.08 o 
   0   5  -3     3657.92     3723.98    141.18 o 
   1   5  -3      746.24      744.46     32.65 o 
   2   5  -3     1451.33     1569.91     61.21 o 
   3   5  -3     2215.12     2208.96     82.63 o 
   4   5  -3     1577.86     1510.74     58.58 o 
   5   5  -3      496.79      518.15     26.23 o 
   6   5  -3       39.47       42.55      8.56 o 
   7   5  -3      655.80      662.85     33.63 o 
   8   5  -3      451.84      448.71     26.33 o 
   9   5  -3      628.32      633.62     33.83 o 
  10   5  -3       45.85       31.10     11.02 o 
  11   5  -3      222.93      259.19     21.79 o 
  12   5  -3        4.96        7.24      9.25 o 
  13   5  -3      172.08      171.98     21.88 o 
 -10   6  -3       92.58       61.08     15.63 o 
  -9   6  -3        5.23       -4.41      8.26 o 
  -8   6  -3      235.91      223.61     20.96 o 
  -7   6  -3        1.09       -8.85      8.13 o 
  -3   6  -3       30.69       38.90      8.29 o 
  -2   6  -3     1242.15     1221.83     49.73 o 
  -1   6  -3      515.42      504.06     24.48 o 
   0   6  -3     1025.78      946.42     38.96 o 
   1   6  -3      912.66      899.23     39.26 o 
   2   6  -3     1960.90     1994.07     77.86 o 
   3   6  -3      343.48      368.41     20.70 o 
   4   6  -3      736.38      661.66     31.92 o 
   5   6  -3      748.04      703.85     34.42 o 
   6   6  -3      722.82      685.92     33.83 o 
   7   6  -3      141.76      146.21     15.70 o 
   8   6  -3      364.07      362.72     24.62 o 
   9   6  -3      375.53      372.62     25.31 o 
  10   6  -3      210.61      182.74     20.01 o 
  11   6  -3      204.93      221.80     20.67 o 
  12   6  -3       39.77       36.36     12.11 o 
  -9   7  -3       19.20       12.57     11.75 o 
  -8   7  -3      112.04      105.24     17.94 o 
  -7   7  -3       33.39       41.17     12.77 o 
  -4   7  -3     1222.10     1285.28     53.38 o 
  -3   7  -3       75.03       73.78     10.83 o 
  -2   7  -3     1251.31     1230.09     49.56 o 
  -1   7  -3      153.78      163.59     13.46 o 
   0   7  -3      359.45      347.65     19.94 o 
   1   7  -3      335.77      305.59     18.20 o 
   2   7  -3     2200.67     2064.56     82.47 o 
   3   7  -3      141.24      140.95     13.16 o 
   4   7  -3     1548.64     1595.68     62.30 o 
   5   7  -3      316.00      310.62     22.02 o 
   6   7  -3     1105.57     1129.46     49.26 o 
   7   7  -3      161.69      149.24     17.08 o 
   8   7  -3      564.05      600.81     32.81 o 
   9   7  -3       50.33       49.56     11.85 o 
  10   7  -3      281.10      314.34     24.12 o 
  11   7  -3       96.78       91.26     15.70 o 
  12   7  -3      115.43      107.64     17.38 o 
  -9   8  -3       32.11       20.11     13.26 o 
  -8   8  -3       68.50       66.15     16.19 o 
  -7   8  -3       62.40       50.58     14.71 o 
  -3   8  -3       71.29       59.10     10.10 o 
  -2   8  -3     1038.06     1012.67     44.16 o 
  -1   8  -3      223.82      214.20     16.09 o 
   0   8  -3     1203.35     1090.10     46.60 o 
   1   8  -3      295.92      277.68     18.59 o 
   2   8  -3      494.70      567.15     28.89 o 
   3   8  -3      270.69      303.45     20.14 o 
   4   8  -3      627.15      647.97     32.55 o 
   5   8  -3       86.79       96.16     13.69 o 
   6   8  -3      938.14      945.43     45.12 o 
   7   8  -3       88.69       58.28     12.67 o 
   8   8  -3      576.19      554.58     32.91 o 
   9   8  -3       40.90       53.02     12.80 o 
  10   8  -3      299.07      307.76     24.32 o 
  11   8  -3       15.61       29.03     12.24 o 
  12   8  -3      129.31      120.22     19.25 o 
  -8   9  -3       30.20       28.86     14.48 o 
  -7   9  -3       80.54       79.38     17.61 o 
  -1   9  -3      168.15      153.09     13.92 o 
   0   9  -3      851.27      951.39     41.40 o 
   1   9  -3      229.07      212.33     16.92 o 
   2   9  -3      518.53      485.73     26.33 o 
   3   9  -3      131.27      138.51     14.97 o 
   4   9  -3      615.50      757.36     36.79 o 
   5   9  -3      106.94      109.19     14.68 o 
   6   9  -3      913.64     1036.59     47.98 o 
   7   9  -3       35.66       34.75     11.58 o 
   8   9  -3      196.53      212.92     20.50 o 
   9   9  -3        8.28       -5.13      8.75 o 
  10   9  -3      195.44      199.36     22.58 o 
  11   9  -3       10.67       21.56     12.31 o 
   1  10  -3      275.47      287.56     19.88 o 
   2  10  -3      454.08      486.16     27.15 o 
   3  10  -3      334.58      317.08     22.21 o 
   4  10  -3      367.23      379.21     25.41 o 
   5  10  -3      247.36      265.41     21.98 o 
   6  10  -3      247.36      281.30     23.10 o 
   7  10  -3       67.12       70.26     14.12 o 
   8  10  -3      154.46      179.39     20.77 o 
   9  10  -3       56.89       55.71     13.82 o 
  10  10  -3       82.57      101.89     17.31 o 
   3  11  -3      188.28      232.86     19.05 o 
   4  11  -3       73.62       61.05     12.77 o 
   5  11  -3      275.70      265.01     22.25 o 
   6  11  -3       17.12        0.07      9.35 o 
   7  11  -3      149.67      150.46     19.12 o 
   8  11  -3      106.04      126.14     18.73 o 
   9  11  -3       71.38       48.87     13.76 o 
  10  11  -3       81.75      110.64     18.53 o 
   5  12  -3      124.00      137.95     18.17 o 
   6  12  -3       12.35       19.35     11.35 o 
   7  12  -3      169.06      174.81     20.80 o 
   8  12  -3        8.69       -7.31     10.33 o 
  -7 -14  -2       34.90       27.97     14.32 o 
  -6 -14  -2       37.89       45.05     14.25 o 
  -5 -14  -2       71.19       93.82     18.36 o 
  -4 -14  -2       69.74       60.55     15.89 o 
  -3 -14  -2       17.76        4.90     11.06 o 
  -2 -14  -2       28.56       10.89     11.65 o 
  -1 -14  -2       66.36       82.11     16.68 o 
   0 -14  -2       35.40       36.46     14.12 o 
  -9 -13  -2        9.08      -15.35     10.23 o 
  -8 -13  -2      152.73      176.46     23.27 o 
  -7 -13  -2       35.20       50.68     14.81 o 
  -6 -13  -2      222.38      213.68     23.63 o 
  -5 -13  -2       26.18       44.99     13.82 o 
  -4 -13  -2      139.55      119.23     18.46 o 
  -3 -13  -2       40.85       32.91     12.57 o 
  -2 -13  -2      163.84      159.38     20.60 o 
  -1 -13  -2       42.79       41.73     13.20 o 
   0 -13  -2       65.57       55.45     14.35 o 
   1 -13  -2       75.24       45.58     14.05 o 
   2 -13  -2       51.63       53.97     14.48 o 
   3 -13  -2       21.12       33.14     13.99 o 
 -10 -12  -2      226.12      223.78     26.10 o 
  -9 -12  -2       10.12        5.13     11.06 o 
  -8 -12  -2      167.03      167.27     21.82 o 
  -7 -12  -2        8.08        0.33     11.19 o 
  -6 -12  -2      434.29      450.36     30.77 o 
  -5 -12  -2       32.02       34.65     12.37 o 
  -4 -12  -2      314.10      313.55     25.70 o 
  -3 -12  -2        1.88       -1.18      8.75 o 
  -2 -12  -2      246.05      259.52     22.34 o 
  -1 -12  -2       12.07       -3.95      9.94 o 
   0 -12  -2      251.04      259.95     23.30 o 
   1 -12  -2       44.65       43.74     12.74 o 
   2 -12  -2       97.73       98.92     10.83 o 
   3 -12  -2       49.88       47.85      9.03 o 
   4 -12  -2       84.53       96.73     11.41 o 
 -11 -11  -2       51.31       37.06     14.61 o 
 -10 -11  -2      233.07      204.92     23.92 o 
  -9 -11  -2       60.10       44.03     13.72 o 
  -8 -11  -2      261.50      308.39     25.96 o 
  -7 -11  -2      107.34      116.76     17.87 o 
  -6 -11  -2      202.28      197.06     21.42 o 
  -5 -11  -2        4.90       -6.81      7.96 o 
  -4 -11  -2      644.39      674.89     36.86 o 
  -3 -11  -2       74.19       91.52     14.68 o 
  -2 -11  -2      575.22      562.94     32.81 o 
  -1 -11  -2       35.77       40.16      7.27 o 
   0 -11  -2      666.33      604.10     22.13 o 
   1 -11  -2        7.44        1.71      5.38 o 
   2 -11  -2      149.03      168.30     12.74 o 
   3 -11  -2        3.60       -5.50      5.60 o 
   4 -11  -2       95.36       99.73     11.33 o 
   5 -11  -2       14.65       14.15     12.23 o 
   6 -11  -2       80.41       66.80     14.58 o 
 -12 -10  -2       63.66       49.00     16.03 o 
 -11 -10  -2      114.69      149.44     20.90 o 
 -10 -10  -2      162.31      208.02     23.00 o 
  -9 -10  -2      179.90      162.73     20.11 o 
  -8 -10  -2      276.19      258.14     22.41 o 
  -7 -10  -2      297.38      329.88     24.25 o 
  -6 -10  -2      353.30      370.52     25.31 o 
  -5 -10  -2      199.55      192.25     18.33 o 
  -4 -10  -2      397.51      385.25     16.05 o 
  -3 -10  -2       53.30       57.70     11.30 o 
  -2 -10  -2      612.48      617.70     21.53 o 
  -1 -10  -2      106.05      122.65     16.03 o 
   0 -10  -2      494.75      519.81     20.42 o 
   1 -10  -2       62.31       37.72      7.12 o 
   2 -10  -2      495.92      498.98     20.07 o 
   3 -10  -2       57.73       47.33      7.74 o 
   4 -10  -2      263.14      259.81     25.21 o 
   5 -10  -2        2.29       -4.73      5.87 o 
   6 -10  -2      135.73      132.39     17.51 o 
   7 -10  -2        0.43       -2.44      8.79 o 
 -12  -9  -2       20.02       20.34     13.59 o 
 -11  -9  -2      135.03      135.72     19.19 o 
 -10  -9  -2       48.52       53.87     13.99 o 
  -9  -9  -2      401.82      386.25     26.62 o 
  -8  -9  -2      272.91      249.48     22.77 o 
  -7  -9  -2      478.08      452.88     18.77 o 
  -6  -9  -2      611.96      620.16     22.15 o 
  -5  -9  -2      376.60      432.61     16.91 o 
  -4  -9  -2      367.39      386.95     16.65 o 
  -3  -9  -2      312.20      317.70     14.50 o 
  -2  -9  -2      178.83      202.05     10.77 o 
   0  -9  -2      170.09      152.05     10.18 o 
   1  -9  -2      602.58      598.14     25.54 o 
   2  -9  -2      562.04      583.81     21.46 o 
   3  -9  -2       80.32       75.10      8.51 o 
   4  -9  -2      296.02      304.43     25.64 o 
   5  -9  -2       24.09       16.69      6.89 o 
   6  -9  -2      134.63      140.03     17.05 o 
   7  -9  -2       19.58       13.16      9.41 o 
   8  -9  -2       86.92       82.27     15.14 o 
 -13  -8  -2      191.88      199.69     24.68 o 
 -12  -8  -2       12.51       13.16     12.31 o 
 -11  -8  -2      224.56      252.28     24.29 o 
 -10  -8  -2        8.96       -6.86      8.00 o 
  -9  -8  -2      454.19      428.60     28.60 o 
  -8  -8  -2       83.34       65.32      8.30 o 
  -7  -8  -2      661.59      689.79     23.67 o 
  -6  -8  -2       60.98       64.46      7.66 o 
  -5  -8  -2      927.25      871.87     27.19 o 
  -4  -8  -2      560.61      566.77     19.25 o 
  -3  -8  -2     2274.52     2202.66     57.93 o 
  -2  -8  -2      518.25      490.70     26.99 o 
  -1  -8  -2      920.60      865.07     29.98 o 
   0  -8  -2      434.18      444.30     16.36 o 
   1  -8  -2      640.95      608.04     20.95 o 
   2  -8  -2      210.51      207.06     11.28 o 
   3  -8  -2      547.10      561.29     20.67 o 
   4  -8  -2      117.28       95.74      9.25 o 
   5  -8  -2      226.40      263.35     14.20 o 
   6  -8  -2      225.57      237.24     19.94 o 
   7  -8  -2       67.78       66.05     13.06 o 
   8  -8  -2      110.47      106.03     16.19 o 
   9  -8  -2       13.91       10.60     10.56 o 
 -13  -7  -2      138.73      123.51     20.04 o 
 -12  -7  -2       21.15        8.25      7.29 o 
 -11  -7  -2      302.77      307.65     16.62 o 
 -10  -7  -2       27.24       26.90      7.14 o 
  -9  -7  -2      966.06      969.71     30.99 o 
  -8  -7  -2       20.96       28.81      6.48 o 
  -7  -7  -2      997.21      923.42     43.87 o 
  -6  -7  -2       17.07        8.21      7.04 o 
  -5  -7  -2     1758.84     1805.27     49.37 o 
  -4  -7  -2        2.20        1.24      3.82 o 
  -3  -7  -2     3138.23     2904.68    109.13 o 
  -2  -7  -2      139.37      125.97     12.41 o 
  -1  -7  -2     1387.23     1428.87     38.88 o 
   0  -7  -2       39.11       30.47      4.77 o 
   1  -7  -2     1026.47     1036.68     30.39 o 
   2  -7  -2      323.82      299.67     16.01 o 
   3  -7  -2     1770.96     1819.53     50.38 o 
   4  -7  -2      165.34      153.28     10.50 o 
   5  -7  -2      560.75      531.87     28.27 o 
   6  -7  -2       65.88       63.35     11.78 o 
   7  -7  -2      150.55      128.51     16.03 o 
   8  -7  -2       89.88       79.18     13.95 o 
   9  -7  -2       77.44       81.55     14.71 o 
  10  -7  -2       36.76       43.44     13.30 o 
 -13  -6  -2       88.97       86.11     16.68 o 
 -12  -6  -2      165.47      175.14     14.15 o 
 -11  -6  -2      320.14      268.54     15.25 o 
 -10  -6  -2      260.97      238.97     14.07 o 
  -9  -6  -2     1114.69     1232.64     57.23 o 
  -8  -6  -2      463.45      486.51     18.32 o 
  -7  -6  -2     1289.23     1241.16     35.59 o 
  -6  -6  -2      373.35      345.57     13.74 o 
  -5  -6  -2     1746.34     1668.47     66.31 o 
  -4  -6  -2      284.74      313.13     17.90 o 
  -3  -6  -2     5734.91     5887.76    212.43 o 
  -2  -6  -2      328.68      344.56     12.42 o 
  -1  -6  -2     2518.80     2316.04     58.28 o 
   0  -6  -2       29.90       16.33      3.62 o 
   1  -6  -2     1584.65     1604.38     43.64 o 
   2  -6  -2        3.87        2.42      3.19 o 
   3  -6  -2     1654.41     1541.31     42.94 o 
   4  -6  -2      231.53      242.12     11.97 o 
   5  -6  -2     1079.73     1135.09     46.27 o 
   6  -6  -2        8.62       -7.77      5.59 o 
   7  -6  -2      375.44      357.88     23.17 o 
   8  -6  -2       30.35       22.94     10.10 o 
   9  -6  -2      205.55      263.17     21.62 o 
  10  -6  -2       16.27       19.42     10.70 o 
 -13  -5  -2       44.66       45.59      9.34 o 
 -12  -5  -2      223.78      227.02     21.59 o 
 -11  -5  -2      182.34      163.44     12.92 o 
 -10  -5  -2      382.92      388.54     26.89 o 
  -9  -5  -2      280.39      257.43     17.08 o 
  -8  -5  -2      834.55      875.87     27.46 o 
  -7  -5  -2     1538.58     1621.17     44.15 o 
  -6  -5  -2     2338.43     2270.42     59.71 o 
  -5  -5  -2     1571.83     1601.11     43.08 o 
  -4  -5  -2      494.03      586.04     17.84 o 
  -3  -5  -2     4513.02     4518.04    111.77 o 
  -2  -5  -2     2954.97     3175.62     80.68 o 
  -1  -5  -2     2007.00     2051.59     52.80 o 
   0  -5  -2      334.68      355.39     12.39 o 
   1  -5  -2     1903.55     1827.25     47.96 o 
   2  -5  -2      643.68      534.99     17.26 o 
   3  -5  -2     2538.73     2530.61     53.14 o 
   4  -5  -2       23.45       17.51      3.69 o 
   5  -5  -2     1096.71     1059.50     30.24 o 
   6  -5  -2       40.68       34.65      8.95 o 
   7  -5  -2      727.96      714.09     34.42 o 
   8  -5  -2        4.41       -2.73      7.50 o 
   9  -5  -2      276.64      286.90     22.58 o 
  10  -5  -2       11.97       -4.25      8.39 o 
  11  -5  -2       66.90       64.70     14.55 o 
 -13  -4  -2        4.04       -4.79     14.81 o 
 -12  -4  -2      273.60      317.03     18.05 o 
 -11  -4  -2       25.41       20.67      6.99 o 
 -10  -4  -2      632.55      610.26     23.40 o 
  -9  -4  -2      107.36      130.32     10.20 o 
  -8  -4  -2      865.92      816.15     26.00 o 
  -7  -4  -2     1365.82     1442.11     39.63 o 
  -6  -4  -2     2207.55     2336.84     61.84 o 
  -5  -4  -2     1126.62     1283.81     33.82 o 
  -4  -4  -2     4618.25     4466.00    110.53 o 
  -3  -4  -2     1130.70     1236.02     33.86 o 
  -2  -4  -2     3469.55     3728.46     92.78 o 
  -1  -4  -2     4785.14     4676.53    114.46 o 
   0  -4  -2     3685.62     3629.73     90.40 o 
   1  -4  -2     3999.16     4039.72    100.44 o 
   2  -4  -2     1562.20     1592.38     42.14 o 
   3  -4  -2     1748.67     1622.06     34.92 o 
   4  -4  -2      979.76      984.47     27.74 o 
   5  -4  -2      720.26      718.46     21.70 o 
   6  -4  -2      231.28      226.60     10.59 o 
   7  -4  -2      685.22      746.33     23.96 o 
   8  -4  -2      125.69       85.99     12.83 o 
   9  -4  -2      439.92      362.69     24.58 o 
  10  -4  -2       23.90       19.65     10.20 o 
  11  -4  -2       86.81      100.34     16.59 o 
 -13  -3  -2        3.17       -7.42     13.87 o 
 -12  -3  -2      327.10      333.42     41.50 o 
 -11  -3  -2        3.34        0.45      5.21 o 
 -10  -3  -2      758.26      761.65     27.10 o 
  -9  -3  -2       27.74       32.76      7.54 o 
  -8  -3  -2     1508.10     1445.69     41.11 o 
  -7  -3  -2      152.68      138.92      8.32 o 
  -6  -3  -2     2194.36     2079.77     54.88 o 
  -5  -3  -2      127.98      120.50     12.01 o 
  -4  -3  -2     4503.35     4756.97    117.07 o 
  -3  -3  -2      670.37      745.61     21.00 o 
  -2  -3  -2     3927.72     4074.64    100.21 o 
  -1  -3  -2     1965.84     1901.86     47.87 o 
   0  -3  -2      881.51      952.63     25.53 o 
   1  -3  -2     2798.40     2818.61     70.39 o 
   2  -3  -2     4556.17     4365.71     88.38 o 
   3  -3  -2      331.31      313.69      9.76 o 
   4  -3  -2     1720.03     1847.64     48.19 o 
   5  -3  -2      498.65      494.19     37.01 o 
   6  -3  -2     1049.19      985.89     28.25 o 
   7  -3  -2      746.21      692.10     26.39 o 
   8  -3  -2      183.42      167.37     10.38 o 
   9  -3  -2      376.00      327.05     25.54 o 
  10  -3  -2       38.90       40.41     11.32 o 
  11  -3  -2       99.19      134.23     18.46 o 
  12  -3  -2       20.60       18.66     11.32 o 
 -13  -2  -2       11.86       15.80     12.37 o 
 -12  -2  -2      210.05      196.40     21.59 o 
 -11  -2  -2       40.42       29.45     11.39 o 
 -10  -2  -2      884.76      990.78     45.94 o 
  -9  -2  -2      122.11      125.32     14.58 o 
  -8  -2  -2      923.83     1021.85     43.67 o 
  -7  -2  -2      141.29      129.69     11.65 o 
  -6  -2  -2     3952.00     4127.14    150.82 o 
  -5  -2  -2      297.51      323.62     11.56 o 
  -4  -2  -2     2732.60     2697.80     67.59 o 
  -3  -2  -2       68.54       86.31      4.74 o 
  -2  -2  -2      300.11      291.64     13.20 o 
  -1  -2  -2      122.95      147.87      5.79 o 
   0  -2  -2    17862.82    17697.94    438.17 o 
   1  -2  -2     1000.45     1071.17     25.80 o 
   2  -2  -2     5473.73     5923.88    247.82 o 
   3  -2  -2     1010.56     1086.72     28.65 o 
   4  -2  -2     4014.32     3965.01     98.07 o 
   5  -2  -2      185.88      151.69      8.80 o 
   6  -2  -2     1661.72     1723.79     63.61 o 
   7  -2  -2      228.18      201.58     10.45 o 
   8  -2  -2      198.49      200.38     11.21 o 
   9  -2  -2       80.92       99.73     12.39 o 
  10  -2  -2      267.30      280.94     14.88 o 
  11  -2  -2      126.38      128.10     11.75 o 
  12  -2  -2       86.22       87.80     16.29 o 
 -13  -1  -2       60.59       56.47     15.50 o 
 -12  -1  -2      211.62      266.36     24.52 o 
 -11  -1  -2      160.05      174.58     19.02 o 
 -10  -1  -2      422.66      485.76     29.58 o 
  -9  -1  -2      145.46      134.10     15.01 o 
  -8  -1  -2      990.87     1027.11     44.13 o 
  -7  -1  -2      677.35      672.32     30.93 o 
  -6  -1  -2     3057.62     3298.30    122.58 o 
  -5  -1  -2      482.86      476.39     22.77 o 
  -4  -1  -2     5283.85     5507.37    195.28 o 
  -3  -1  -2      305.12      318.75     13.99 o 
  -2  -1  -2    17024.19    18627.00    648.10 o 
  -1  -1  -2      562.19      624.09     27.64 o 
   0  -1  -2      185.40      161.23      5.79 o 
   1  -1  -2      104.20      107.60      4.53 o 
   3  -1  -2      266.00      312.47     14.08 o 
   4  -1  -2     2757.61     2732.77     68.81 o 
   5  -1  -2      427.07      457.01     15.17 o 
   6  -1  -2     3283.36     3338.43     84.27 o 
   7  -1  -2       17.02       21.18      4.72 o 
   8  -1  -2     1007.04      996.25     30.62 o 
   9  -1  -2        4.46       -0.36      5.50 o 
  10  -1  -2      498.24      551.53     26.99 o 
  11  -1  -2       72.41       69.57      9.42 o 
  12  -1  -2      132.62      153.09     23.69 o 
 -13   0  -2      108.97      127.72     19.61 o 
 -12   0  -2      109.04      111.36     17.74 o 
 -11   0  -2      233.96      257.81     21.39 o 
 -10   0  -2      326.67      326.26     24.15 o 
  -9   0  -2      325.42      296.70     21.16 o 
  -8   0  -2      218.47      180.44     16.59 o 
  -7   0  -2     1830.97     1883.23     75.06 o 
  -6   0  -2     1691.60     1715.63     67.96 o 
  -5   0  -2     1165.90     1181.16     45.02 o 
  -4   0  -2     8087.17     8245.33    284.50 o 
  -3   0  -2      463.20      440.91     20.24 o 
  -2   0  -2     5081.50     5255.05    191.53 o 
  -1   0  -2     2818.83     2920.22     91.88 o 
   0   0  -2     4423.72     4150.48    148.19 o 
   1   0  -2     2281.99     2478.25     62.02 o 
   2   0  -2     2666.47     2900.04     71.27 o 
   3   0  -2      156.52      156.78      6.00 o 
   4   0  -2     1391.02     1384.09     36.91 o 
   5   0  -2      153.46      121.90      6.94 o 
   6   0  -2     4170.71     4133.21    103.19 o 
   7   0  -2       43.63       34.04      6.53 o 
   8   0  -2     1184.44     1246.76     36.64 o 
   9   0  -2       17.02       16.67      5.56 o 
  10   0  -2      634.81      658.94     23.92 o 
  11   0  -2        2.06        0.27      5.58 o 
  12   0  -2      241.27      291.15     17.19 o 
  13   0  -2        2.11        6.24      7.00 o 
 -13   1  -2      144.27      148.15     21.69 o 
 -12   1  -2       12.36       13.16     11.29 o 
 -11   1  -2      228.11      284.43     24.35 o 
 -10   1  -2      144.61      142.36     17.90 o 
  -9   1  -2     1332.75     1293.28     56.83 o 
  -8   1  -2       74.25       72.76     11.65 o 
  -7   1  -2     1372.65     1517.16     59.27 o 
  -6   1  -2      477.45      413.23     21.52 o 
  -5   1  -2     1539.43     1646.55     62.86 o 
  -4   1  -2      426.45      491.85     21.32 o 
  -3   1  -2     2869.75     3030.20    115.84 o 
   0   1  -2    17568.76    18187.86    441.89 o 
   1   1  -2     6333.75     6885.09    167.16 o 
   2   1  -2     7651.99     8241.58    199.92 o 
   3   1  -2      138.83      150.25      5.99 o 
   4   1  -2     7054.53     7086.68    172.34 o 
   5   1  -2     1223.86     1255.94     38.21 o 
   6   1  -2     1341.18     1400.42     42.14 o 
   7   1  -2      541.71      534.15     18.10 o 
   8   1  -2      771.39      677.03     28.38 o 
   9   1  -2       85.04       80.59      8.18 o 
  10   1  -2      616.81      627.11     23.01 o 
  11   1  -2       49.91       46.96     16.22 o 
  12   1  -2      230.61      243.13     15.26 o 
  13   1  -2        1.16       -3.77      6.46 o 
 -12   2  -2       10.74        3.29     10.93 o 
 -11   2  -2      218.13      248.95     22.18 o 
 -10   2  -2       38.20       32.94     10.46 o 
  -9   2  -2      721.49      688.91     36.99 o 
  -8   2  -2       20.54       11.09      7.11 o 
  -7   2  -2     1539.74     1575.37     65.82 o 
  -6   2  -2       25.70       13.66      5.86 o 
  -5   2  -2     2618.50     2652.74     98.76 o 
  -4   2  -2       14.93       11.72      4.61 o 
   0   2  -2    13347.43    12527.02    456.77 o 
   1   2  -2     4713.75     4591.09    170.17 o 
   2   2  -2     2716.76     2890.73     69.64 o 
   3   2  -2     6310.93     6521.51    158.09 o 
   4   2  -2     1657.06     1862.31     48.28 o 
   5   2  -2     2108.37     1991.02     51.55 o 
   6   2  -2     2080.03     1919.77     50.33 o 
   7   2  -2     1243.29     1247.12     35.94 o 
   8   2  -2      520.87      549.34     23.10 o 
   9   2  -2      114.39      119.73     11.17 o 
  10   2  -2      403.78      412.56     17.78 o 
  11   2  -2      234.07      244.78     23.09 o 
  12   2  -2      111.52      108.75     11.37 o 
  13   2  -2       25.05        3.30      8.03 o 
 -12   3  -2       18.85        6.65     11.75 o 
 -11   3  -2      115.29      106.59     17.38 o 
 -10   3  -2       97.39       98.40     16.16 o 
  -9   3  -2      496.44      535.00     31.20 o 
  -8   3  -2      119.15      113.86     14.71 o 
  -7   3  -2     1035.33     1021.81     47.42 o 
  -6   3  -2       60.22       42.42      8.46 o 
  -5   3  -2     2739.23     2693.54    101.59 o 
   0   3  -2     2512.60     2613.34     96.59 o 
   1   3  -2     6226.92     6323.73    225.26 o 
   2   3  -2      395.51      414.48     18.86 o 
   3   3  -2    11560.03    11850.43    290.69 o 
   4   3  -2     1337.29     1343.77     35.93 o 
   5   3  -2     2981.01     3008.08     74.15 o 
   6   3  -2      440.72      503.73     16.27 o 
   7   3  -2     1135.40     1136.81     32.37 o 
   8   3  -2      396.75      368.88     14.58 o 
   9   3  -2      768.13      793.97     25.55 o 
  10   3  -2      164.13      180.59     12.01 o 
  11   3  -2      296.04      307.30     33.98 o 
  12   3  -2       85.56       85.58     10.35 o 
  13   3  -2       96.87       85.62     12.04 o 
 -11   4  -2       55.39       50.61     14.74 o 
 -10   4  -2       96.84       99.12     16.26 o 
  -9   4  -2      371.81      378.22     26.79 o 
  -8   4  -2       81.24       59.86     11.91 o 
  -7   4  -2      568.20      557.14     30.54 o 
  -6   4  -2       42.27       51.44      9.87 o 
  -1   4  -2     4101.18     4095.71    153.06 o 
   0   4  -2       75.79       70.23      7.11 o 
   1   4  -2     5810.59     5607.01    198.34 o 
   2   4  -2        9.63        5.36      3.82 o 
   3   4  -2     5266.55     5024.50    187.81 o 
   4   4  -2      601.96      649.32     28.93 o 
   5   4  -2     1703.59     1806.33     46.54 o 
   6   4  -2      174.66      178.05      8.59 o 
   7   4  -2     1282.81     1213.19     55.35 o 
   8   4  -2       27.80       43.66      5.84 o 
   9   4  -2     1309.22     1319.56     38.26 o 
  10   4  -2       42.31       36.17      6.85 o 
  11   4  -2      275.43      289.69     15.34 o 
  12   4  -2       36.91       31.16      7.71 o 
  13   4  -2      149.25      157.99     21.32 o 
 -11   5  -2       27.57       20.86     12.01 o 
 -10   5  -2      143.27      143.35     19.94 o 
  -9   5  -2       42.74       30.80     11.29 o 
  -8   5  -2      266.94      264.68     22.84 o 
  -7   5  -2      204.22      180.34     19.81 o 
  -6   5  -2      486.61      529.73     30.01 o 
  -1   5  -2     1100.58     1022.44     43.54 o 
   0   5  -2     1855.59     1992.13     74.60 o 
   1   5  -2     2185.44     2216.14     84.34 o 
   2   5  -2     2195.59     2413.92     89.94 o 
   3   5  -2     2741.54     2789.14    104.68 o 
   4   5  -2     1079.49     1015.17     43.57 o 
   5   5  -2     1339.17     1332.14     53.48 o 
   6   5  -2      229.44      231.32     16.39 o 
   7   5  -2     1140.85     1057.88     47.39 o 
   8   5  -2      169.65      181.95     15.93 o 
   9   5  -2      828.54      778.72     39.00 o 
  10   5  -2        6.76        9.15      8.03 o 
  11   5  -2      348.44      370.39     25.83 o 
  12   5  -2       20.46       23.40     10.40 o 
  13   5  -2      202.74      242.87     22.97 o 
 -10   6  -2      117.80      135.19     20.27 o 
  -9   6  -2       23.55        8.85     10.07 o 
  -8   6  -2      430.77      441.14     30.11 o 
  -7   6  -2       78.33       70.39     14.12 o 
  -3   6  -2      168.01      169.08     12.24 o 
  -2   6  -2     1245.70     1197.18     49.23 o 
  -1   6  -2     1066.81     1016.06     41.07 o 
   0   6  -2     4357.91     4366.32    159.61 o 
   1   6  -2      772.62      770.69     32.18 o 
   2   6  -2     1926.20     1955.60     71.48 o 
   3   6  -2     1293.61     1295.68     53.38 o 
   4   6  -2      715.20      675.68     31.69 o 
   5   6  -2      771.21      767.53     35.28 o 
   6   6  -2      342.45      371.47     21.75 o 
   7   6  -2      652.34      660.64     33.76 o 
   8   6  -2      499.60      443.81     26.92 o 
   9   6  -2      743.58      718.99     37.15 o 
  10   6  -2      135.83      113.90     15.86 o 
  11   6  -2      175.19      188.47     20.77 o 
  12   6  -2       30.99       27.31     10.99 o 
  13   6  -2      195.06      173.23     22.05 o 
 -10   7  -2       69.60       64.44     16.52 o 
  -9   7  -2        1.53      -12.11      9.64 o 
  -8   7  -2      137.54      151.94     20.60 o 
  -7   7  -2        3.16       -9.54      8.69 o 
  -4   7  -2     1439.98     1300.35     54.96 o 
  -3   7  -2       47.80       38.44      7.87 o 
  -2   7  -2     1051.33     1031.29     40.87 o 
  -1   7  -2      233.35      238.52     14.64 o 
   0   7  -2     1585.44     1463.71     58.18 o 
   1   7  -2      189.72      203.28     14.28 o 
   2   7  -2     1117.52     1131.93     46.96 o 
   3   7  -2       18.67       15.76      6.12 o 
   4   7  -2      847.60      816.96     37.25 o 
   5   7  -2      716.68      641.85     32.74 o 
   6   7  -2     1174.12     1084.70     47.45 o 
   7   7  -2      612.69      627.83     32.32 o 
   8   7  -2      568.33      636.36     34.32 o 
   9   7  -2      245.36      221.15     19.71 o 
  10   7  -2      239.48      210.91     19.84 o 
  11   7  -2       87.90       64.24     13.95 o 
  12   7  -2       67.15       73.88     15.04 o 
  -9   8  -2       15.06       27.41     14.55 o 
  -8   8  -2       91.21       92.57     17.97 o 
  -7   8  -2       33.39        9.02     10.89 o 
  -2   8  -2     1008.83     1017.34     41.37 o 
  -1   8  -2      241.38      202.82     15.30 o 
   0   8  -2     1018.71     1074.60     45.55 o 
   1   8  -2      115.44      123.34     12.14 o 
   2   8  -2     1279.84     1191.66     50.65 o 
   3   8  -2      169.26      151.12     13.03 o 
   4   8  -2     1147.43     1248.88     51.44 o 
   5   8  -2      124.38      133.58     14.35 o 
   6   8  -2      211.85      204.33     17.24 o 
   7   8  -2      189.33      162.57     17.87 o 
   8   8  -2      661.02      633.29     34.55 o 
   9   8  -2        9.67        0.82      8.16 o 
  10   8  -2      316.54      321.09     24.91 o 
  11   8  -2       74.99       62.30     14.08 o 
  12   8  -2      138.71      143.28     19.98 o 
  -8   9  -2       45.76       50.51     16.42 o 
  -7   9  -2       35.10       21.85     12.41 o 
   0   9  -2     1159.78     1172.96     47.78 o 
   1   9  -2      134.79      162.96     14.97 o 
   2   9  -2      997.60      999.60     43.70 o 
   3   9  -2      115.09      132.13     14.25 o 
   4   9  -2      945.72      941.48     42.29 o 
   5   9  -2      166.11      169.78     15.50 o 
   6   9  -2      653.28      750.05     37.15 o 
   7   9  -2       14.56       -0.69      8.03 o 
   8   9  -2      256.60      223.09     20.04 o 
   9   9  -2        5.28        5.82      9.08 o 
  10   9  -2      274.05      288.05     24.78 o 
  11   9  -2        3.06        2.14      9.48 o 
  12   9  -2      120.15       96.22     18.20 o 
  -7  10  -2       56.31       57.36     17.77 o 
   1  10  -2      148.16      143.22     14.18 o 
   2  10  -2      304.45      320.96     20.30 o 
   3  10  -2      115.67      117.58     14.12 o 
   4  10  -2      651.87      739.46     35.77 o 
   5  10  -2      134.88      114.36     15.04 o 
   6  10  -2      774.52      719.88     37.15 o 
   7  10  -2       47.46       61.41     12.51 o 
   8  10  -2      123.00      141.94     18.26 o 
   9  10  -2        2.74       -7.54      8.95 o 
  10  10  -2      147.59      135.98     19.58 o 
  11  10  -2       13.24       18.10     11.52 o 
   3  11  -2      125.87      103.14     13.85 o 
   4  11  -2      138.95      156.15     16.92 o 
   5  11  -2      229.21      294.96     22.15 o 
   6  11  -2      163.93      148.09     17.94 o 
   7  11  -2       93.24       82.67     15.04 o 
   8  11  -2      143.55      136.54     19.48 o 
   9  11  -2       60.63       73.25     14.87 o 
  10  11  -2       93.42      115.18     18.40 o 
   5  12  -2      221.29      262.45     21.82 o 
   6  12  -2       44.90       27.05     11.19 o 
   7  12  -2      157.40      172.84     20.37 o 
   8  12  -2       52.05       54.04     14.15 o 
   9  12  -2       51.74       39.23     13.85 o 
   7  13  -2       93.42      104.39     17.54 o 
  -7 -14  -1       68.14       51.07     16.06 o 
  -6 -14  -1       43.95       38.14     14.81 o 
  -5 -14  -1       71.17       79.97     17.74 o 
  -4 -14  -1       25.55       42.91     14.45 o 
  -3 -14  -1       75.82       98.59     18.13 o 
  -2 -14  -1       19.41        9.15     11.85 o 
  -1 -14  -1       59.33       58.91     15.11 o 
   0 -14  -1       21.24       33.57     13.66 o 
  -9 -13  -1       52.66       61.24     17.34 o 
  -8 -13  -1      100.68      110.05     19.38 o 
  -7 -13  -1       38.90       55.45     14.55 o 
  -6 -13  -1      119.35      102.38     17.84 o 
  -5 -13  -1      106.64      107.22     18.13 o 
  -4 -13  -1      160.20      147.69     20.11 o 
  -3 -13  -1       78.45       94.09     17.38 o 
  -2 -13  -1       54.22       68.61     15.89 o 
  -1 -13  -1      142.20      133.35     19.28 o 
   0 -13  -1      102.27      127.19     19.22 o 
   1 -13  -1       93.86       52.19     13.92 o 
   2 -13  -1       22.53       32.28     13.13 o 
   3 -13  -1       42.70       62.26     15.93 o 
 -10 -12  -1      114.47       94.81     18.20 o 
  -9 -12  -1       11.20        4.08     12.24 o 
  -8 -12  -1      179.27      147.69     21.13 o 
  -7 -12  -1       36.94       35.90     13.72 o 
  -6 -12  -1      452.92      488.66     32.38 o 
  -5 -12  -1       34.72       26.03     12.18 o 
  -4 -12  -1      258.86      259.91     23.10 o 
  -3 -12  -1       60.23       43.67     12.77 o 
  -2 -12  -1      157.10      143.58     18.99 o 
  -1 -12  -1       87.12       58.15     13.36 o 
   0 -12  -1      117.86      118.08     17.08 o 
   1 -12  -1       83.83       83.69     15.73 o 
   2 -12  -1      125.90       88.23     15.76 o 
   3 -12  -1       24.99       16.39     11.12 o 
   4 -12  -1       39.12       50.00      9.27 o 
 -11 -11  -1       13.90       -5.73     12.41 o 
 -10 -11  -1      222.86      269.03     26.16 o 
  -9 -11  -1       29.47       27.31     12.37 o 
  -8 -11  -1      305.65      289.37     25.21 o 
  -7 -11  -1       10.30        1.12     10.96 o 
  -6 -11  -1      464.38      509.66     31.99 o 
  -5 -11  -1       77.00       85.10     15.07 o 
  -4 -11  -1      359.97      326.19     24.19 o 
  -3 -11  -1        9.64        6.32      8.95 o 
  -2 -11  -1      313.77      338.50     24.65 o 
  -1 -11  -1       78.52       76.25     14.48 o 
   0 -11  -1      691.08      715.17     39.19 o 
   1 -11  -1       61.66       30.34     24.14 o 
   2 -11  -1      172.50      170.67     25.50 o 
   3 -11  -1       27.37       12.80      6.55 o 
   4 -11  -1      121.58      129.27     15.34 o 
   5 -11  -1       12.79        7.37      6.98 o 
   6 -11  -1       26.69       22.61     11.12 o 
 -12 -10  -1      100.48      107.35     19.28 o 
 -11 -10  -1       53.93       37.88     13.56 o 
 -10 -10  -1      231.94      254.05     23.50 o 
  -9 -10  -1       75.64       83.00     16.39 o 
  -8 -10  -1      478.10      501.00     31.95 o 
  -7 -10  -1       97.27       71.35     14.28 o 
  -6 -10  -1      480.11      479.38     29.68 o 
  -5 -10  -1       26.48       16.52     10.53 o 
  -4 -10  -1      490.54      502.55     30.34 o 
  -3 -10  -1      196.05      183.73     18.33 o 
  -2 -10  -1      544.48      562.43     19.88 o 
  -1 -10  -1       46.04       37.72      6.34 o 
   0 -10  -1      369.85      327.39     35.94 o 
   1 -10  -1       72.71       61.71      7.73 o 
   2 -10  -1      376.12      395.75     17.44 o 
   3 -10  -1        4.84        1.20      5.21 o 
   4 -10  -1      288.48      311.86     26.48 o 
   5 -10  -1        1.48        1.57      6.94 o 
   6 -10  -1      182.02      180.93     19.94 o 
   7 -10  -1        7.00        4.74     10.17 o 
 -12  -9  -1       32.71       29.55     14.84 o 
 -11  -9  -1      107.74      107.35     18.30 o 
 -10  -9  -1      165.47      169.71     20.34 o 
  -9  -9  -1      320.30      339.88     25.80 o 
  -8  -9  -1      253.08      264.36     23.66 o 
  -7  -9  -1      281.16      295.45     22.94 o 
  -6  -9  -1      551.52      525.32     30.21 o 
  -5  -9  -1      358.38      289.79     21.56 o 
  -4  -9  -1      646.35      666.49     21.73 o 
  -3  -9  -1      189.60      192.70     26.61 o 
  -2  -9  -1     1007.32      952.99     28.80 o 
  -1  -9  -1      580.77      576.70     19.87 o 
   0  -9  -1       80.43       46.20     17.66 o 
   1  -9  -1      178.88      153.63     10.27 o 
   2  -9  -1      551.77      558.61     20.70 o 
   3  -9  -1       46.26       46.57      7.32 o 
   4  -9  -1      467.49      481.10     19.98 o 
   5  -9  -1        2.78       -8.05      5.36 o 
   6  -9  -1      308.60      340.67     23.69 o 
   7  -9  -1        3.27       10.30      9.02 o 
   8  -9  -1       66.29       72.53     14.38 o 
 -13  -8  -1      173.00      171.82     24.06 o 
 -12  -8  -1       15.22       -2.60     11.88 o 
 -11  -8  -1      214.96      194.42     22.25 o 
 -10  -8  -1      104.36       97.90     16.52 o 
  -9  -8  -1      505.30      458.75     29.12 o 
  -8  -8  -1       43.31       47.13      7.40 o 
  -7  -8  -1      623.34      633.44     21.71 o 
  -6  -8  -1      102.99      108.92     14.71 o 
  -5  -8  -1      609.09      626.39     24.68 o 
  -4  -8  -1      756.17      760.00     23.56 o 
  -3  -8  -1      656.85      664.59     20.87 o 
  -2  -8  -1     1185.56     1259.68     35.21 o 
  -1  -8  -1      760.36      697.20     22.09 o 
   0  -8  -1     1681.44     1496.03     62.30 o 
   1  -8  -1      771.82      741.93     23.92 o 
   2  -8  -1      196.68      208.51     11.27 o 
   3  -8  -1       37.39       31.68      5.72 o 
   4  -8  -1      276.93      243.96     19.79 o 
   5  -8  -1      123.87      124.52     11.03 o 
   6  -8  -1      227.99      237.37     18.96 o 
   7  -8  -1       77.40       79.57     13.79 o 
   8  -8  -1      139.52      137.62     17.87 o 
   9  -8  -1        9.36       -1.15      9.84 o 
 -13  -7  -1      179.84      154.54     21.52 o 
 -12  -7  -1       13.26       14.18     11.95 o 
 -11  -7  -1      315.98      301.90     24.88 o 
 -10  -7  -1       38.95       15.14     16.16 o 
  -9  -7  -1      967.79      886.92    121.12 o 
  -8  -7  -1       17.91       12.47      5.67 o 
  -7  -7  -1     1239.75     1315.74     37.22 o 
  -6  -7  -1        3.14       -3.74      5.41 o 
  -5  -7  -1     1503.59     1472.03     39.74 o 
  -4  -7  -1      397.31      389.47     14.27 o 
  -3  -7  -1     1239.36     1280.23     34.79 o 
  -2  -7  -1      731.70      764.57     27.00 o 
  -1  -7  -1     1350.72     1272.75     34.78 o 
   0  -7  -1      246.70      245.84     10.56 o 
   1  -7  -1     1396.49     1277.72     36.18 o 
   2  -7  -1      838.19      801.91     25.00 o 
   3  -7  -1     1056.25      991.96     30.02 o 
   4  -7  -1      230.21      210.44     11.93 o 
   5  -7  -1      288.08      289.31     14.71 o 
   6  -7  -1      239.54      236.98     18.20 o 
   7  -7  -1      157.52      170.37     18.30 o 
   8  -7  -1      135.47      141.15     17.24 o 
   9  -7  -1       31.51       27.08     10.76 o 
  10  -7  -1       53.04       63.18     14.51 o 
 -13  -6  -1      142.33      131.96     13.62 o 
 -12  -6  -1       71.61       65.40      9.77 o 
 -11  -6  -1      222.53      255.06     15.23 o 
 -10  -6  -1      211.65      212.91     13.40 o 
  -9  -6  -1     1127.57     1061.99     32.82 o 
  -8  -6  -1       45.36       52.25      6.63 o 
  -6  -6  -1       57.21       72.18      8.84 o 
  -5  -6  -1     1755.44     1712.30     63.51 o 
  -4  -6  -1     1011.50      972.26     27.68 o 
  -3  -6  -1     2262.54     2203.47     59.75 o 
  -2  -6  -1       30.60       45.20     10.40 o 
  -1  -6  -1     3415.16     3319.33    123.64 o 
   0  -6  -1      325.99      331.74     12.16 o 
   1  -6  -1     2594.95     2559.78     82.49 o 
   2  -6  -1      547.69      559.90     18.42 o 
   3  -6  -1     1867.31     1983.26    104.88 o 
   4  -6  -1      435.43      414.22     16.54 o 
   5  -6  -1      459.18      482.44     25.47 o 
   6  -6  -1      144.78      161.02     14.64 o 
   7  -6  -1      295.26      271.50     19.94 o 
   8  -6  -1       54.17       32.74     10.70 o 
   9  -6  -1      196.81      208.64     21.19 o 
  10  -6  -1       41.83       26.13     10.99 o 
 -13  -5  -1       95.65       99.19     12.11 o 
 -12  -5  -1      133.47      110.93     11.85 o 
 -11  -5  -1      279.77      274.75     19.70 o 
 -10  -5  -1      355.14      333.07     16.40 o 
  -9  -5  -1      482.03      523.01     19.85 o 
  -8  -5  -1        3.72       -3.57      4.08 o 
  -7  -5  -1     1705.17     1607.17     44.34 o 
  -6  -5  -1     1216.75     1211.57     51.57 o 
  -4  -5  -1      689.01      668.09     20.17 o 
  -3  -5  -1    10453.45    10920.59    264.42 o 
  -2  -5  -1     1002.52      978.63     27.00 o 
  -1  -5  -1     3885.00     3766.36    135.12 o 
   0  -5  -1      418.92      399.75     13.21 o 
   1  -5  -1     1866.60     1872.76     48.97 o 
   2  -5  -1      514.26      530.66     25.41 o 
   3  -5  -1     3621.79     3613.77     74.61 o 
   4  -5  -1       34.05       30.81      4.66 o 
   5  -5  -1     1285.94     1335.84     36.70 o 
   6  -5  -1        3.39       -0.33      3.46 o 
   7  -5  -1      410.88      421.96     24.35 o 
   8  -5  -1      113.95       94.45     13.69 o 
   9  -5  -1      415.11      439.03     27.25 o 
  10  -5  -1       26.76       27.38     11.06 o 
  11  -5  -1       69.16       69.47     14.35 o 
 -13  -4  -1       36.04       41.52      8.77 o 
 -12  -4  -1      174.17      166.24     13.83 o 
 -11  -4  -1      175.93      160.54     12.85 o 
 -10  -4  -1      501.04      473.18     20.21 o 
  -9  -4  -1      183.40      177.91     11.30 o 
  -8  -4  -1      564.23      581.70     42.76 o 
  -7  -4  -1     1503.89     1560.00     42.67 o 
  -6  -4  -1     1380.19     1357.22     37.00 o 
  -5  -4  -1     3466.66     3257.78     83.14 o 
  -4  -4  -1     5503.49     6131.51    216.05 o 
  -3  -4  -1     6365.61     6464.25    230.49 o 
  -2  -4  -1      551.41      499.88     22.05 o 
  -1  -4  -1     4247.52     4424.51    161.02 o 
   0  -4  -1     1717.85     1671.33     43.29 o 
   1  -4  -1     2223.42     2150.84     54.83 o 
   2  -4  -1     2526.24     2596.52     53.61 o 
   3  -4  -1     6517.36     6797.94    137.20 o 
   4  -4  -1      291.35      282.06     10.35 o 
   5  -4  -1     1473.26     1548.16     40.86 o 
   6  -4  -1        8.16       -0.45      3.65 o 
   7  -4  -1      687.32      652.78     39.33 o 
   8  -4  -1        5.75        8.23      5.04 o 
   9  -4  -1      355.81      362.88     24.58 o 
  10  -4  -1        2.04      -10.76      7.17 o 
  11  -4  -1      128.39      126.11     17.77 o 
 -13  -3  -1        8.60       12.54      6.92 o 
 -12  -3  -1      318.30      296.67     25.08 o 
 -11  -3  -1       58.92       47.59     12.18 o 
 -10  -3  -1      931.84      906.83     44.53 o 
  -9  -3  -1      153.83      180.87     16.19 o 
  -8  -3  -1     1302.85     1283.11     55.02 o 
  -7  -3  -1      688.19      720.47     32.12 o 
  -6  -3  -1     1554.87     1492.61     57.59 o 
  -5  -3  -1     1290.96     1446.69     39.03 o 
  -4  -3  -1     3207.18     3089.65     76.86 o 
  -3  -3  -1     1877.70     1803.28     45.95 o 
  -1  -3  -1     4868.85     4850.67    118.57 o 
   0  -3  -1     6495.46     6725.91    164.18 o 
   1  -3  -1     4716.33     4658.66    114.43 o 
   2  -3  -1     2841.46     3156.90     64.44 o 
   3  -3  -1     2286.78     2155.02     45.16 o 
   4  -3  -1      436.98      397.50     12.57 o 
   5  -3  -1      942.28      917.72     26.43 o 
   6  -3  -1      786.67      813.32     24.51 o 
   7  -3  -1      799.73      812.66     25.56 o 
   8  -3  -1      118.10      106.43     13.43 o 
   9  -3  -1      708.88      658.14     33.67 o 
  10  -3  -1       27.55       19.60      6.42 o 
  11  -3  -1      134.10      116.46     16.68 o 
  12  -3  -1        9.52       -0.92      9.25 o 
 -13  -2  -1        1.28       -4.71     10.70 o 
 -12  -2  -1      313.76      288.71     26.13 o 
 -11  -2  -1        0.17       -0.86      8.82 o 
 -10  -2  -1      653.63      651.10     35.31 o 
  -9  -2  -1        0.82        0.07      6.88 o 
  -8  -2  -1     1476.37     1404.44     58.64 o 
  -7  -2  -1       52.76       39.79      7.57 o 
  -6  -2  -1     5517.50     5877.06    212.23 o 
  -5  -2  -1      299.81      323.69     16.98 o 
  -4  -2  -1     3134.51     3207.05    115.44 o 
  -3  -2  -1     3435.00     3674.42     90.07 o 
  -2  -2  -1     4273.44     4524.29    109.70 o 
  -1  -2  -1     5386.10     5454.04    129.62 o 
   0  -2  -1    11582.35    12843.88    533.61 o 
   1  -2  -1     3364.28     3672.72     73.97 o 
   2  -2  -1     5336.74     5344.10    134.62 o 
   3  -2  -1      670.47      739.89     19.70 o 
   4  -2  -1     4298.30     4656.78    114.69 o 
   5  -2  -1     1474.67     1459.24     56.04 o 
   6  -2  -1     1534.42     1319.92     36.94 o 
   7  -2  -1     1147.44     1161.29     33.68 o 
   8  -2  -1      710.88      658.81     22.40 o 
   9  -2  -1      225.63      219.36     22.10 o 
  10  -2  -1      130.39      132.71     11.42 o 
  11  -2  -1      120.03      124.55     12.79 o 
  12  -2  -1       55.42       47.06     12.93 o 
 -13  -1  -1       28.70       24.35     13.46 o 
 -12  -1  -1      215.44      217.23     24.15 o 
 -11  -1  -1       88.90      111.20     16.06 o 
 -10  -1  -1      448.76      454.93     29.09 o 
  -9  -1  -1       54.07       49.17     10.93 o 
  -8  -1  -1     1480.13     1499.09     62.95 o 
  -7  -1  -1      278.00      266.46     17.18 o 
  -6  -1  -1     5283.06     5525.23    194.89 o 
  -5  -1  -1     1003.01     1109.58     45.81 o 
  -4  -1  -1     5706.36     5764.68    202.29 o 
  -3  -1  -1     2391.62     2234.86     80.72 o 
  -2  -1  -1     3840.21     4171.02    104.95 o 
  -1  -1  -1       80.72       91.81      3.16 o 
   0  -1  -1    21788.58    20396.62    491.30 o 
   1  -1  -1      862.23      911.17     23.00 o 
   4  -1  -1     2868.44     2628.08     65.96 o 
   5  -1  -1       61.70       75.97      5.41 o 
   6  -1  -1     2457.43     2522.09     65.29 o 
   7  -1  -1      724.10      739.70     33.78 o 
   8  -1  -1     1729.18     1803.21     56.32 o 
   9  -1  -1       73.66       68.37      7.97 o 
  10  -1  -1      378.33      374.91     24.52 o 
  11  -1  -1      119.65      122.71     11.54 o 
  12  -1  -1      129.44      154.03     13.70 o 
  13  -1  -1       50.95       46.74      9.89 o 
 -13   0  -1       81.29       86.91     17.21 o 
 -12   0  -1      137.66      156.61     20.50 o 
 -11   0  -1      197.90      180.04     20.70 o 
 -10   0  -1      506.78      498.63     29.82 o 
  -9   0  -1      150.83      170.76     16.22 o 
  -8   0  -1      391.56      396.75     23.60 o 
  -7   0  -1      736.63      727.31     35.05 o 
  -6   0  -1      716.92      744.46     32.02 o 
  -5   0  -1     1689.76     1581.20     63.94 o 
  -4   0  -1     5089.95     5354.47    190.51 o 
  -3   0  -1     2244.64     2528.24     92.18 o 
  -2   0  -1    24800.83    24566.19    888.53 o 
  -1   0  -1     1324.23     1467.17     53.05 o 
   1   0  -1     1094.03     1198.77     29.75 o 
   2   0  -1    13063.33    13802.36    336.87 o 
   3   0  -1     1818.10     1638.63     41.70 o 
   4   0  -1     2503.66     2582.84     66.17 o 
   5   0  -1      105.48       96.40      9.31 o 
   6   0  -1     4090.08     4481.97    109.00 o 
   7   0  -1       66.06       69.27      6.71 o 
   8   0  -1      978.83      987.41     36.38 o 
   9   0  -1       87.54       78.24      8.13 o 
  10   0  -1      799.76      921.31     30.59 o 
  11   0  -1       67.25       72.72      9.40 o 
  12   0  -1      187.88      210.25     15.72 o 
  13   0  -1       23.42       19.80      8.09 o 
 -13   1  -1      114.22       96.16     18.23 o 
 -12   1  -1       47.49       37.88     13.20 o 
 -11   1  -1      168.33      173.36     20.30 o 
 -10   1  -1      231.88      225.65     21.23 o 
  -9   1  -1      758.42      765.13     39.82 o 
  -8   1  -1       87.51       88.49     12.80 o 
  -7   1  -1     2055.13     2055.11     82.01 o 
  -6   1  -1     2233.08     2409.70     94.02 o 
  -5   1  -1     1664.38     1699.96     68.06 o 
  -4   1  -1     3569.73     3749.94    132.59 o 
  -3   1  -1      470.50      478.46     20.77 o 
   0   1  -1     9386.23     8682.86    325.40 o 
   1   1  -1     2223.73     2292.55     78.45 o 
   2   1  -1    12928.48    12485.75    306.21 o 
   3   1  -1      576.63      702.57     18.86 o 
   4   1  -1     5974.81     6648.34    159.79 o 
   5   1  -1      227.32      189.65      8.03 o 
   6   1  -1     2584.10     2524.81     65.07 o 
   7   1  -1      110.71      134.98      8.68 o 
   8   1  -1      439.97      529.49     19.10 o 
   9   1  -1      100.19       94.77      8.84 o 
  10   1  -1      786.04      797.68     27.34 o 
  11   1  -1        0.56       -6.27      4.18 o 
  12   1  -1      270.07      260.33     15.52 o 
  13   1  -1        3.95        2.25      8.00 o 
 -12   2  -1       13.35       20.96     11.85 o 
 -11   2  -1      196.60      249.97     23.86 o 
 -10   2  -1       35.84       21.16     10.37 o 
  -9   2  -1      793.44      804.88     41.23 o 
  -8   2  -1      225.01      237.14     19.65 o 
  -7   2  -1     1290.40     1253.89     53.74 o 
  -6   2  -1      430.66      407.24     23.43 o 
  -5   2  -1     1445.44     1514.59     61.90 o 
  -4   2  -1     2241.18     2492.73     91.32 o 
   0   2  -1     1467.67     1398.85     51.44 o 
   1   2  -1     3442.76     3515.11    131.80 o 
   2   2  -1     2999.12     3339.95     82.30 o 
   3   2  -1      302.63      387.07     11.34 o 
   4   2  -1     9340.31     9469.86    229.92 o 
   5   2  -1     1525.99     1731.05     45.79 o 
   6   2  -1     2127.11     2330.90     59.19 o 
   7   2  -1      882.76      857.22     25.86 o 
   8   2  -1      851.15      820.25     25.80 o 
   9   2  -1      149.37      154.23     10.69 o 
  10   2  -1      689.78      742.62     25.42 o 
  11   2  -1       92.84       92.44     10.11 o 
  12   2  -1      222.13      252.59     15.81 o 
  13   2  -1       10.37       -3.28      6.46 o 
 -12   3  -1        5.49        2.17     11.45 o 
 -11   3  -1      162.25      176.13     21.82 o 
 -10   3  -1       16.35       10.83      9.91 o 
  -9   3  -1      526.81      503.17     31.46 o 
  -8   3  -1       18.13        9.25      7.67 o 
  -7   3  -1     1137.06     1215.28     53.87 o 
  -6   3  -1        5.60        2.83      5.73 o 
  -5   3  -1     2156.70     2182.14     85.40 o 
   0   3  -1     1594.34     1640.17     60.68 o 
   2   3  -1     4757.64     5098.31    177.77 o 
   3   3  -1     6771.04     7277.98    249.68 o 
   4   3  -1     1034.92     1181.51     31.92 o 
   5   3  -1     1243.78     1134.21     31.31 o 
   6   3  -1     3733.19     3595.60     89.04 o 
   7   3  -1     1967.85     2111.67     54.76 o 
   8   3  -1      537.66      537.07     18.70 o 
   9   3  -1      210.05      214.55     16.70 o 
  10   3  -1      285.92      301.42     14.70 o 
  11   3  -1      382.80      418.46     19.43 o 
  12   3  -1      170.81      163.13     13.57 o 
  13   3  -1       88.88       95.60     11.48 o 
 -12   4  -1       21.55       14.18     12.54 o 
 -11   4  -1      121.43      142.00     21.09 o 
 -10   4  -1       76.83       86.35     15.66 o 
  -9   4  -1      420.31      439.30     29.35 o 
  -8   4  -1       10.90       22.05      9.77 o 
  -7   4  -1      793.59      799.32     40.15 o 
  -6   4  -1        2.28       -7.50      5.00 o 
  -5   4  -1     1817.80     1755.32     69.11 o 
  -1   4  -1     3547.68     3340.72    123.18 o 
   0   4  -1      161.44      163.39      9.64 o 
   1   4  -1     3703.39     3957.70    138.51 o 
   2   4  -1      301.72      284.69     14.41 o 
   3   4  -1     6376.61     6865.47    247.77 o 
   4   4  -1       14.63       19.45      5.10 o 
   5   4  -1     2601.39     2459.89     92.08 o 
   6   4  -1      103.27      122.35     12.24 o 
   7   4  -1     1009.29     1024.12     29.66 o 
   8   4  -1      506.08      509.34     17.85 o 
   9   4  -1      991.94     1005.41     31.14 o 
  10   4  -1       78.57       76.76      8.73 o 
  11   4  -1      413.89      432.11     31.10 o 
  12   4  -1      139.88      180.34     20.96 o 
  13   4  -1      180.62      204.63     23.17 o 
 -11   5  -1       62.93       59.93     15.57 o 
 -10   5  -1      143.29      137.85     19.71 o 
  -9   5  -1      172.01      202.91     22.61 o 
  -8   5  -1      257.62      227.07     20.93 o 
  -7   5  -1      276.33      295.32     22.25 o 
  -6   5  -1      213.35      218.65     19.32 o 
  -2   5  -1     2343.94     2418.10     88.10 o 
  -1   5  -1     2941.52     2904.52    105.08 o 
   0   5  -1     1713.01     1859.11     68.52 o 
   1   5  -1     5090.98     4921.29    176.69 o 
   2   5  -1     1850.82     1873.89     70.29 o 
   3   5  -1     4448.10     4731.18    170.27 o 
   4   5  -1      307.06      292.69     16.29 o 
   5   5  -1     3139.56     3094.86    118.34 o 
   6   5  -1      291.05      267.48     17.15 o 
   7   5  -1     1510.35     1478.69     59.73 o 
   8   5  -1       58.19       77.60     11.49 o 
   9   5  -1     1103.46     1101.42     50.05 o 
  10   5  -1       53.28       35.84     10.76 o 
  11   5  -1      339.71      300.98     23.76 o 
  12   5  -1       22.69       20.57     10.66 o 
  13   5  -1      187.39      175.17     21.92 o 
 -10   6  -1      137.55      156.28     21.46 o 
  -9   6  -1       58.12       50.35     13.36 o 
  -8   6  -1      342.63      299.44     24.68 o 
  -7   6  -1      176.75      170.96     19.94 o 
  -6   6  -1      677.29      638.53     36.00 o 
  -3   6  -1      773.49      785.73     32.51 o 
  -2   6  -1     1146.57     1088.49     43.41 o 
  -1   6  -1      969.37      912.79     36.92 o 
   0   6  -1      690.09      582.45     24.94 o 
   1   6  -1     2082.05     2082.40     80.66 o 
   2   6  -1     2263.57     2370.51     89.84 o 
   3   6  -1     5246.03     5141.29    183.99 o 
   4   6  -1      805.80      764.50     33.70 o 
   5   6  -1     1893.39     1864.18     71.87 o 
   6   6  -1      106.77       65.69      9.87 o 
   7   6  -1     1229.46     1139.59     50.19 o 
   8   6  -1      214.81      227.20     17.54 o 
   9   6  -1      646.95      625.33     33.83 o 
  10   6  -1       24.00       20.70      9.15 o 
  11   6  -1      229.10      203.64     19.42 o 
  12   6  -1       30.34       24.45     10.76 o 
  13   6  -1      162.93      196.60     23.20 o 
 -10   7  -1       85.73       78.19     17.70 o 
  -9   7  -1       13.32        6.75     11.45 o 
  -8   7  -1      186.06      188.86     23.07 o 
  -7   7  -1       41.34       28.53     11.68 o 
  -3   7  -1      122.72      124.86     10.99 o 
  -2   7  -1     2821.64     2568.39     96.59 o 
  -1   7  -1      432.60      399.25     19.68 o 
   0   7  -1     2369.68     2577.41     95.07 o 
   1   7  -1     1164.16     1161.22     46.50 o 
   2   7  -1     1554.81     1626.02     57.85 o 
   3   7  -1     1057.63     1016.25     42.95 o 
   4   7  -1      486.23      541.74     26.75 o 
   5   7  -1      830.90      853.55     36.53 o 
   6   7  -1      886.97      850.89     39.72 o 
   7   7  -1      898.95      788.76     39.72 o 
   8   7  -1      822.84      778.06     38.27 o 
   9   7  -1      858.73      826.44     41.89 o 
  10   7  -1      109.31      112.55     16.13 o 
  11   7  -1      102.91      107.12     16.62 o 
  12   7  -1        8.66        5.23      9.68 o 
  13   7  -1      136.99      121.40     19.19 o 
  -9   8  -1        2.38       -2.67     10.50 o 
  -8   8  -1      109.07       98.53     17.87 o 
  -7   8  -1       13.08        4.97     10.37 o 
  -1   8  -1      105.86       89.48      9.38 o 
   0   8  -1     2169.78     2060.94     76.74 o 
   1   8  -1      159.76      150.03     12.11 o 
   2   8  -1     1583.46     1699.54     67.69 o 
   3   8  -1       85.90       86.35     10.79 o 
   4   8  -1      594.13      574.98     28.93 o 
   5   8  -1      206.95      207.46     16.92 o 
   6   8  -1      820.85      844.11     39.62 o 
   7   8  -1      416.04      421.76     26.06 o 
   8   8  -1      519.56      502.25     29.65 o 
   9   8  -1      233.08      245.99     20.86 o 
  10   8  -1      208.18      216.84     20.86 o 
  11   8  -1       85.74       72.93     14.74 o 
  12   8  -1       97.86      102.08     17.05 o 
  -8   9  -1       79.02       92.67     18.76 o 
  -7   9  -1       25.17        5.00     10.79 o 
   0   9  -1     1680.03     1856.64     70.56 o 
   1   9  -1      260.82      204.43     15.40 o 
   2   9  -1     1209.12     1199.55     49.20 o 
   3   9  -1       17.33        3.29      6.61 o 
   4   9  -1     1750.18     1817.61     72.73 o 
   5   9  -1       15.92       24.58      8.85 o 
   6   9  -1      382.69      396.35     24.68 o 
   7   9  -1       60.03       46.30     11.52 o 
   8   9  -1      381.34      373.48     25.04 o 
   9   9  -1        2.69        0.20      8.65 o 
  10   9  -1      216.31      189.49     21.49 o 
  11   9  -1       42.68       37.06     13.16 o 
  12   9  -1      134.29      124.79     19.61 o 
  -7  10  -1       30.50       16.68     14.25 o 
   2  10  -1      263.67      269.79     18.10 o 
   3  10  -1       21.09        7.11      7.11 o 
   4  10  -1      543.45      535.26     28.43 o 
   5  10  -1       37.61       41.07     10.63 o 
   6  10  -1      739.38      833.97     40.87 o 
   7  10  -1       13.10        6.12      9.12 o 
   8  10  -1      198.93      182.58     20.27 o 
   9  10  -1        8.51        1.12      8.62 o 
  10  10  -1      228.45      253.27     22.44 o 
  11  10  -1        3.29        0.82      9.61 o 
   4  11  -1      307.15      331.29     21.39 o 
   5  11  -1      128.69      114.16     14.94 o 
   6  11  -1      291.85      307.76     23.23 o 
   7  11  -1       84.78       79.11     14.45 o 
   8  11  -1      121.18      171.06     19.65 o 
   9  11  -1       43.82       41.83     13.53 o 
  10  11  -1      124.93      135.95     19.81 o 
   6  12  -1       50.08       35.71     11.78 o 
   7  12  -1       93.86      110.34     16.32 o 
   8  12  -1       95.67       82.07     15.27 o 
   9  12  -1       41.89       41.56     13.66 o 
   8  13  -1       28.06       34.36     13.46 o 
  -6 -14   0       26.01       25.57     13.46 o 
  -5 -14   0       80.16       93.00     18.26 o 
  -4 -14   0        2.04       -1.32     11.78 o 
  -3 -14   0      141.84      134.14     20.44 o 
  -2 -14   0       11.74       -9.38     10.10 o 
  -1 -14   0       45.01       44.13     14.51 o 
   0 -14   0        0.25       -8.75     10.43 o 
  -8 -13   0       66.35       73.62     17.21 o 
  -7 -13   0      107.14      129.40     20.54 o 
  -6 -13   0       42.58       33.37     14.22 o 
  -5 -13   0      188.97      177.11     22.21 o 
  -4 -13   0       72.59       70.03     16.06 o 
  -3 -13   0      105.55       83.72     16.39 o 
  -2 -13   0       34.13       17.74     12.41 o 
  -1 -13   0      115.93      102.05     17.67 o 
   0 -13   0       57.32       60.22     15.63 o 
   1 -13   0       81.09       96.49     17.74 o 
   2 -13   0       10.32       18.20     11.39 o 
   3 -13   0      112.48      123.77     19.78 o 
 -10 -12   0       88.48       81.68     17.44 o 
  -9 -12   0       55.05       70.23     16.13 o 
  -8 -12   0      104.18       95.96     17.74 o 
  -7 -12   0       64.23       51.86     14.18 o 
  -6 -12   0      109.35      117.48     17.97 o 
  -5 -12   0      120.58      125.45     18.33 o 
  -4 -12   0      290.44      256.59     23.13 o 
  -3 -12   0      126.47      120.54     18.17 o 
  -2 -12   0      122.68      119.56     18.33 o 
  -1 -12   0      131.65      129.99     18.10 o 
   0 -12   0       57.85       47.95     12.64 o 
   1 -12   0      103.86      102.15     16.39 o 
   2 -12   0       38.22       39.39     12.41 o 
   3 -12   0       50.62       39.98     13.00 o 
   4 -12   0       14.04       16.36     12.01 o 
 -11 -11   0        1.65        1.78     12.18 o 
 -10 -11   0      125.47      136.44     20.60 o 
  -9 -11   0       13.84       19.35     12.21 o 
  -8 -11   0      187.87      189.78     22.08 o 
  -7 -11   0       19.65       34.72     12.18 o 
  -6 -11   0      600.47      599.96     36.03 o 
  -5 -11   0       52.61       37.38     12.54 o 
  -4 -11   0      269.93      286.73     23.04 o 
  -3 -11   0      152.71       96.82     15.43 o 
  -2 -11   0      204.93      222.00     21.23 o 
  -1 -11   0      131.17      135.58     17.77 o 
   0 -11   0      314.55      290.45     23.04 o 
   1 -11   0       72.80       58.84     12.90 o 
   2 -11   0      160.22      142.17     18.03 o 
   3 -11   0       35.20       24.76      8.00 o 
   4 -11   0      104.36       97.45     10.75 o 
   5 -11   0       64.95       57.25      9.64 o 
   6 -11   0       18.04       11.72     10.37 o 
 -11 -10   0       14.84       11.58     12.70 o 
 -10 -10   0      205.21      170.10     21.56 o 
  -9 -10   0       39.30       40.91     13.92 o 
  -8 -10   0      525.72      569.52     35.05 o 
  -7 -10   0       20.34       13.03     10.23 o 
  -6 -10   0      662.71      690.42     37.55 o 
  -5 -10   0       48.95       65.82     13.13 o 
  -4 -10   0      599.32      637.28     35.11 o 
  -3 -10   0       79.56       57.39     12.04 o 
  -2 -10   0      156.41      149.54     16.95 o 
  -1 -10   0       62.15       53.64     11.78 o 
   0 -10   0      567.61      586.53     20.70 o 
   1 -10   0       62.69       79.52     16.90 o 
   2 -10   0      337.98      310.25     15.19 o 
   3 -10   0       16.13       10.29      5.53 o 
   4 -10   0      222.95      214.94     23.30 o 
   5 -10   0       31.88       21.12      7.39 o 
   6 -10   0      109.84      120.77     16.68 o 
   7 -10   0       23.98       31.76     12.54 o 
 -12  -9   0       81.64       84.87     17.87 o 
 -11  -9   0       55.55       59.70     15.17 o 
 -10  -9   0      168.42      163.98     20.07 o 
  -9  -9   0      118.43       95.76     15.93 o 
  -8  -9   0      349.64      327.70     24.94 o 
  -7  -9   0      249.59      212.13     20.47 o 
  -6  -9   0     1124.18     1065.48     50.84 o 
  -5  -9   0      102.44       89.22     13.79 o 
  -4  -9   0      932.17      896.40     43.21 o 
  -3  -9   0       74.24       75.26     12.57 o 
  -2  -9   0     1270.20     1421.17     41.19 o 
  -1  -9   0      209.88      206.67     10.64 o 
   0  -9   0      690.73      664.49     22.17 o 
   1  -9   0       37.81       27.86      5.29 o 
   2  -9   0      325.14      313.96     14.55 o 
   3  -9   0       56.81       49.74      7.10 o 
   4  -9   0      364.32      382.59     17.28 o 
   5  -9   0       24.36       23.05      7.10 o 
   6  -9   0      359.83      407.05     26.52 o 
   7  -9   0       11.96        5.96      8.98 o 
   8  -9   0       78.85       79.70     15.14 o 
 -13  -8   0      123.92       87.80     18.69 o 
 -12  -8   0       22.07        1.09     11.58 o 
 -11  -8   0      143.48      147.60     20.21 o 
 -10  -8   0      197.22      197.81     21.69 o 
  -9  -8   0      785.52      859.90     43.54 o 
  -8  -8   0      277.06      247.60     22.15 o 
  -7  -8   0      379.22      446.21     27.58 o 
  -6  -8   0      502.54      477.37     29.12 o 
  -5  -8   0      680.78      698.86     22.42 o 
  -4  -8   0      541.10      535.91     18.15 o 
  -3  -8   0      563.35      600.42     31.87 o 
  -2  -8   0     2052.92     1900.87     51.31 o 
  -1  -8   0      548.47      524.66     17.50 o 
   0  -8   0     1487.61     1547.32     42.53 o 
   1  -8   0      222.66      194.59     16.55 o 
   2  -8   0     1162.16     1098.41     32.77 o 
   3  -8   0       73.44       72.94      7.86 o 
   4  -8   0      489.19      521.32     21.36 o 
   5  -8   0       31.56       25.39      6.41 o 
   6  -8   0      230.11      253.07     20.27 o 
   7  -8   0       10.86        1.68      8.89 o 
   8  -8   0      119.92      126.76     16.92 o 
   9  -8   0        5.74        7.83      9.58 o 
 -13  -7   0      161.49      172.31     23.37 o 
 -12  -7   0       12.30       -1.81     10.33 o 
 -11  -7   0      292.29      284.99     25.54 o 
 -10  -7   0       39.76       37.38     11.78 o 
  -9  -7   0      743.19      753.48     39.59 o 
  -8  -7   0      286.75      303.91     14.48 o 
  -7  -7   0     1087.48     1121.33     32.59 o 
  -6  -7   0        1.13       -6.44      4.29 o 
  -5  -7   0      927.56      891.50     26.32 o 
  -4  -7   0      693.50      615.10     19.41 o 
  -3  -7   0     2742.12     2701.46     69.72 o 
  -2  -7   0     1214.94     1244.25     51.96 o 
  -1  -7   0     1453.27     1392.22     62.20 o 
   0  -7   0      729.75      666.11     22.56 o 
   1  -7   0     1007.59      981.44     43.01 o 
   2  -7   0     1097.19     1209.99     34.24 o 
   3  -7   0      129.40      123.90      9.19 o 
   4  -7   0      492.52      479.31     28.43 o 
   5  -7   0      300.46      277.37     13.94 o 
   6  -7   0      352.38      358.01     22.97 o 
   7  -7   0      175.87      173.36     17.97 o 
   8  -7   0      148.45      166.45     18.40 o 
   9  -7   0       17.03        9.48      9.48 o 
  10  -7   0       77.98       90.99     16.26 o 
 -13  -6   0      159.48      138.28     20.77 o 
 -12  -6   0        3.12       -9.35     10.07 o 
 -11  -6   0      165.95      162.12     13.04 o 
 -10  -6   0        6.53        8.49      8.18 o 
  -9  -6   0      767.17      817.06     40.12 o 
  -8  -6   0       48.52       50.61      6.63 o 
  -7  -6   0     1739.71     1710.95     46.85 o 
  -6  -6   0       32.40       38.53      5.32 o 
  -5  -6   0     3293.89     3243.68     81.73 o 
  -4  -6   0      971.06     1055.88     28.87 o 
  -3  -6   0     2502.69     2646.97     67.56 o 
  -2  -6   0     1735.03     1745.13     45.27 o 
  -1  -6   0     1841.31     1660.21     53.61 o 
   0  -6   0       80.87       86.30      5.79 o 
   1  -6   0     1871.12     1802.14     48.68 o 
   2  -6   0      642.16      638.01     20.34 o 
   3  -6   0     1533.49     1429.30     39.85 o 
   4  -6   0      700.39      670.59     17.32 o 
   5  -6   0      349.05      311.12     22.84 o 
   6  -6   0      492.36      484.91     26.33 o 
   7  -6   0      278.98      304.24     20.86 o 
   8  -6   0      117.84       91.42     14.28 o 
   9  -6   0      125.37      112.91     16.49 o 
  10  -6   0       98.67       92.37     15.76 o 
 -13  -5   0      156.52      160.80     14.51 o 
 -12  -5   0       61.28       56.98      9.10 o 
 -11  -5   0      243.24      249.95     15.35 o 
 -10  -5   0       23.70       31.97      6.77 o 
  -9  -5   0     1143.82     1129.25     34.68 o 
  -8  -5   0      176.62      157.81      9.82 o 
  -7  -5   0     1715.95     1841.21     72.96 o 
  -6  -5   0      102.03      100.90      6.82 o 
  -5  -5   0     2509.92     2479.54     62.76 o 
  -4  -5   0      374.63      361.46     12.34 o 
  -3  -5   0     4195.82     4485.53    109.28 o 
  -2  -5   0      378.03      422.47     20.70 o 
  -1  -5   0     3968.39     4152.14    105.65 o 
   0  -5   0       58.12       55.24      4.43 o 
   1  -5   0     4891.83     4782.33    117.65 o 
   2  -5   0      298.07      317.47     11.87 o 
   3  -5   0     1916.07     1920.82     41.29 o 
   4  -5   0      279.20      225.78      8.18 o 
   5  -5   0      889.28      894.61     26.30 o 
   6  -5   0       35.56       37.21     11.29 o 
   7  -5   0      392.29      406.99     32.89 o 
   8  -5   0      199.72      173.99     17.70 o 
   9  -5   0      322.00      329.02     23.96 o 
  10  -5   0       99.49       91.26     15.27 o 
  11  -5   0       98.02       90.86     16.09 o 
 -13  -4   0      124.80      137.54     13.11 o 
 -12  -4   0      168.47      192.85     22.64 o 
 -11  -4   0      475.12      509.92     31.30 o 
 -10  -4   0      364.75      334.06     23.99 o 
  -9  -4   0      298.70      302.27     22.64 o 
  -8  -4   0      144.10      103.14     13.23 o 
  -7  -4   0     2316.66     2357.44     79.03 o 
  -6  -4   0     1221.81     1046.59     44.33 o 
  -5  -4   0     1326.38     1393.54     36.72 o 
  -4  -4   0     1338.18     1360.48     35.11 o 
  -3  -4   0     6653.71     6902.65    202.57 o 
  -2  -4   0     2393.63     2557.13     63.14 o 
  -1  -4   0     2808.43     2591.87     96.69 o 
   0  -4   0     3155.73     3049.75    111.86 o 
   1  -4   0     3006.00     3055.36     77.27 o 
   2  -4   0      621.36      650.75     15.23 o 
   3  -4   0     4374.52     4481.31     91.51 o 
   4  -4   0      461.60      502.24     13.29 o 
   5  -4   0     1463.45     1582.63     42.06 o 
   6  -4   0        2.43        8.64      3.87 o 
   7  -4   0      635.83      635.90     21.46 o 
   8  -4   0       75.32       64.77      7.52 o 
   9  -4   0      409.71      410.44     25.83 o 
  10  -4   0       20.59       15.34      9.74 o 
  11  -4   0      133.84      116.79     17.57 o 
  12  -4   0        3.47       -3.82     10.14 o 
 -13  -3   0       53.56       36.86     13.76 o 
 -12  -3   0      271.46      270.61     25.67 o 
 -11  -3   0      233.25      212.23     21.00 o 
 -10  -3   0      686.02      722.51     39.46 o 
  -9  -3   0      227.72      251.03     19.32 o 
  -8  -3   0      761.50      716.82     34.49 o 
  -7  -3   0      835.38      757.89     35.48 o 
  -6  -3   0      881.79      860.59     40.31 o 
  -5  -3   0     2920.63     2910.57    107.48 o 
  -4  -3   0     3587.20     3761.33    136.74 o 
  -3  -3   0     1492.75     1518.07     38.56 o 
  -2  -3   0     2239.60     2260.12     54.74 o 
  -1  -3   0     6060.88     6350.36    157.15 o 
   0  -3   0      416.68      371.44     17.08 o 
   1  -3   0     2374.32     2610.08     65.03 o 
   2  -3   0      428.36      375.74      9.44 o 
   3  -3   0     8549.00     9004.90    180.60 o 
   4  -3   0      524.34      602.28     17.65 o 
   5  -3   0     1557.51     1626.73     42.64 o 
   6  -3   0      117.93       68.04     25.77 o 
   7  -3   0      707.39      621.58     29.39 o 
   8  -3   0       64.60       68.68      7.66 o 
   9  -3   0      580.77      603.21     22.39 o 
  10  -3   0       36.64       28.27      8.05 o 
  11  -3   0      187.52      195.51     20.86 o 
  12  -3   0        4.87        1.74      9.38 o 
 -13  -2   0        2.14       -8.79      9.84 o 
 -12  -2   0      367.09      393.49     29.78 o 
 -11  -2   0       20.28       20.60     10.43 o 
 -10  -2   0      777.30      843.19     43.27 o 
  -9  -2   0      183.22      162.83     16.13 o 
  -8  -2   0      928.57     1047.19     45.87 o 
  -7  -2   0      407.70      459.67     24.48 o 
  -6  -2   0     4099.23     4407.79    162.40 o 
  -5  -2   0      997.37     1089.94     45.25 o 
  -4  -2   0     4297.05     4868.61    171.55 o 
  -3  -2   0     2322.94     2314.83     86.88 o 
  -2  -2   0     9907.83    10123.06    248.39 o 
  -1  -2   0     7674.05     7639.66    186.94 o 
   0  -2   0      645.39      517.92     20.14 o 
   1  -2   0    10286.08    10360.89    207.66 o 
   2  -2   0      271.02      304.22      7.76 o 
   3  -2   0     2345.71     2354.46     59.24 o 
   4  -2   0     5256.20     5121.94    178.53 o 
   5  -2   0     1816.89     1861.48     48.28 o 
   6  -2   0     2009.61     1989.35     52.60 o 
   7  -2   0     1309.69     1291.54     37.12 o 
   8  -2   0      603.24      659.26     22.28 o 
   9  -2   0      622.88      673.47     23.42 o 
  10  -2   0       52.51       40.95      9.61 o 
  11  -2   0      104.42      129.81     11.93 o 
  12  -2   0       26.47       21.53      8.12 o 
 -13  -1   0       15.68       20.11     12.18 o 
 -12  -1   0      210.87      209.00     23.86 o 
 -11  -1   0       28.18       32.35     11.39 o 
 -10  -1   0      795.64      877.35     44.00 o 
  -9  -1   0       44.91       45.84     10.73 o 
  -8  -1   0     1102.06     1129.75     48.11 o 
  -7  -1   0       14.54       14.08      6.12 o 
  -6  -1   0     3905.62     4166.01    154.21 o 
  -5  -1   0      575.39      561.45     26.69 o 
  -4  -1   0     5086.38     4769.98    168.16 o 
  -3  -1   0     4172.38     3887.14    140.42 o 
  -2  -1   0    20198.20    20451.92    767.13 o 
  -1  -1   0     2570.43     2691.34     95.96 o 
   0  -1   0     7393.02     7471.29    275.74 o 
   1  -1   0     3141.93     3484.62     84.93 o 
   2  -1   0     9622.83     9691.67    329.65 o 
   3  -1   0     2321.57     2432.65     59.97 o 
   4  -1   0     5006.10     5093.76    124.72 o 
   5  -1   0     1879.73     1765.66     46.17 o 
   6  -1   0     1827.34     1815.95     47.33 o 
   7  -1   0     1181.67     1157.46     33.51 o 
   8  -1   0     1066.21     1094.79     32.23 o 
   9  -1   0      339.86      341.48     15.68 o 
  10  -1   0      181.70      184.06     13.01 o 
  11  -1   0      131.67      130.01     11.91 o 
  12  -1   0       97.98      113.83     16.65 o 
  13  -1   0       82.61       93.72     12.20 o 
 -13   0   0       63.25       74.24     17.54 o 
 -12   0   0      122.12      127.78     19.65 o 
 -11   0   0      151.04      138.02     18.43 o 
 -10   0   0      684.53      655.67     36.20 o 
  -9   0   0      141.11      135.32     15.93 o 
  -8   0   0      918.72      921.90     43.14 o 
  -7   0   0      607.23      570.54     28.30 o 
  -6   0   0     2277.34     2222.22     85.27 o 
  -5   0   0      159.67      170.83     12.77 o 
  -4   0   0     2414.57     2523.60     94.65 o 
  -3   0   0     1664.16     1467.30     55.91 o 
  -2   0   0    11259.53    11330.69    436.60 o 
  -1   0   0      194.91      171.06      7.83 o 
   1   0   0      188.97      165.58      5.16 o 
   2   0   0    12301.65    12621.40    522.34 o 
   3   0   0     1672.42     1485.07     37.67 o 
   4   0   0     2398.08     2554.97     63.86 o 
   5   0   0      184.23      193.55      8.47 o 
   6   0   0     2266.76     2190.01     57.23 o 
   7   0   0      576.44      536.91     18.30 o 
   8   0   0      900.54      938.08     28.70 o 
   9   0   0      134.35      136.80     16.96 o 
  10   0   0      692.13      650.39     24.02 o 
  11   0   0      152.00      147.16     12.30 o 
  12   0   0      123.41      141.64     13.23 o 
  13   0   0       63.36       92.04     11.68 o 
 -13   1   0       84.43       86.29     18.53 o 
 -12   1   0       96.24      118.47     18.26 o 
 -11   1   0      130.91      130.38     17.97 o 
 -10   1   0      185.53      205.28     21.82 o 
  -9   1   0      326.79      340.74     24.62 o 
  -8   1   0     1039.03      997.26     47.68 o 
  -7   1   0     1211.04     1181.55     50.78 o 
  -6   1   0     1737.39     1688.97     70.46 o 
  -5   1   0     1873.79     1769.27     69.17 o 
  -4   1   0     4966.59     5071.23    184.82 o 
  -3   1   0     2242.40     2352.38     89.28 o 
  -2   1   0     9995.36     9881.55    351.93 o 
   0   1   0     7340.41     7897.69    270.64 o 
   1   1   0     2499.87     2651.95     94.78 o 
   2   1   0    20924.52    21881.99    520.52 o 
   3   1   0     4175.14     3879.40     95.12 o 
   4   1   0     4832.87     4576.06    113.82 o 
   5   1   0      602.24      617.08     18.10 o 
   6   1   0     3880.20     4179.70    104.34 o 
   7   1   0       14.36       21.25      5.05 o 
   8   1   0     1048.17     1017.40     31.47 o 
   9   1   0       40.97       26.24      5.65 o 
  10   1   0      788.48      829.86     28.27 o 
  11   1   0       28.07       23.64      7.04 o 
  12   1   0      214.07      199.35     15.19 o 
  13   1   0       15.06       16.31     10.84 o 
 -12   2   0       25.51       32.68     13.03 o 
 -11   2   0      102.28      111.00     17.70 o 
 -10   2   0       58.41       44.59     12.80 o 
  -9   2   0      583.50      613.52     35.18 o 
  -8   2   0      562.57      595.19     33.37 o 
  -7   2   0     1335.88     1341.36     56.60 o 
  -6   2   0     1974.59     1993.18     79.24 o 
  -5   2   0     1793.12     1815.14     72.79 o 
  -4   2   0     5430.93     5406.07    192.19 o 
  -3   2   0     2345.15     2413.69     89.05 o 
   0   2   0      624.44      477.87     18.73 o 
   1   2   0     7857.78     7660.55    272.65 o 
   2   2   0     9247.93    10167.30    356.40 o 
   3   2   0     2334.64     2391.32     58.72 o 
   4   2   0     4233.14     4666.99    116.01 o 
   5   2   0     1086.89     1139.71     30.53 o 
   6   2   0     4080.04     4409.59    109.88 o 
   7   2   0      376.65      437.60     15.93 o 
   8   2   0      897.80      974.19     29.86 o 
   9   2   0      191.39      173.99     10.84 o 
  10   2   0      769.64      840.14     46.86 o 
  11   2   0       22.02       14.45      6.28 o 
  12   2   0      368.34      381.44     18.95 o 
  13   2   0        1.92       -9.32      6.21 o 
 -12   3   0        5.22       -5.46     10.83 o 
 -11   3   0      188.50      206.57     23.40 o 
 -10   3   0       39.79       30.18     11.62 o 
  -9   3   0      576.00      573.80     34.06 o 
  -8   3   0       64.81       77.50     12.83 o 
  -7   3   0      701.54      602.49     32.05 o 
  -6   3   0      113.05       77.73     10.86 o 
  -5   3   0     1449.70     1535.16     64.73 o 
  -4   3   0      526.44      556.68     27.84 o 
   1   3   0     6112.52     6536.78    225.33 o 
   2   3   0     2122.25     2067.88     79.34 o 
   3   3   0     1470.45     1476.28     56.31 o 
   4   3   0     3448.24     3721.94    135.19 o 
   5   3   0     2934.64     2863.08     72.37 o 
   6   3   0      937.47     1006.11     27.56 o 
   7   3   0      830.46      791.36     23.97 o 
   8   3   0      724.28      687.98     22.77 o 
   9   3   0      229.74      241.99     12.40 o 
  10   3   0      685.08      745.05     25.95 o 
  11   3   0      240.31      259.90     14.76 o 
  12   3   0      268.43      294.81     16.87 o 
  13   3   0       52.24       65.98     14.97 o 
 -12   4   0        3.82       -1.71     11.22 o 
 -11   4   0      133.50      163.89     21.92 o 
 -10   4   0       17.81        7.93     10.30 o 
  -9   4   0      410.16      442.36     28.96 o 
  -8   4   0       69.69       70.00     13.33 o 
  -7   4   0      629.12      625.40     34.06 o 
  -6   4   0        3.45       14.94      7.27 o 
  -5   4   0     1468.07     1508.07     64.67 o 
  -1   4   0     3106.37     3159.92    109.95 o 
   0   4   0     3151.01     3036.02    108.27 o 
   1   4   0     2619.60     2500.60     92.18 o 
   2   4   0     2295.35     2453.93     91.39 o 
   3   4   0     6785.19     6766.65    242.44 o 
   4   4   0     1217.79     1240.53     51.04 o 
   5   4   0     1221.59     1295.12     53.58 o 
   7   4   0     2291.94     2217.16     88.79 o 
   8   4   0      183.55      153.03     13.92 o 
   9   4   0      297.05      283.97     21.00 o 
  10   4   0      349.81      305.03     22.38 o 
  11   4   0      474.85      483.17     30.14 o 
  12   4   0      174.13      170.07     20.07 o 
  13   4   0      128.56      110.01     17.54 o 
 -11   5   0       93.58      105.64     19.02 o 
 -10   5   0      104.05       95.04     17.01 o 
  -9   5   0      320.94      308.42     25.24 o 
  -8   5   0      194.16      173.56     20.01 o 
  -7   5   0      401.47      395.27     27.22 o 
  -6   5   0       37.93       41.99      9.91 o 
  -2   5   0      325.46      333.23     14.84 o 
  -1   5   0     4780.35     4662.50    167.80 o 
   0   5   0       51.98       56.93      5.46 o 
   1   5   0     4201.46     4533.89    152.40 o 
   2   5   0      384.90      431.33     19.28 o 
   3   5   0     4160.67     4257.03    158.19 o 
   4   5   0      379.00      344.13     18.00 o 
   5   5   0     2474.43     2364.98     91.62 o 
   6   5   0       91.51       79.61      9.91 o 
   7   5   0     1687.71     1777.79     71.91 o 
   8   5   0      189.17      192.61     15.53 o 
   9   5   0     1154.23     1118.89     50.88 o 
  10   5   0       16.71        4.77      8.06 o 
  11   5   0      243.36      232.99     20.50 o 
  12   5   0       68.96       63.55     13.59 o 
  13   5   0      157.09      130.88     19.22 o 
 -10   6   0      106.59      114.03     18.89 o 
  -9   6   0      123.83      121.01     18.56 o 
  -8   6   0      118.45      119.49     18.46 o 
  -7   6   0      291.03      319.61     24.68 o 
  -6   6   0      491.20      515.22     31.53 o 
  -2   6   0      660.36      665.18     26.39 o 
  -1   6   0     2002.38     1945.96     67.99 o 
   0   6   0       67.26       69.24      6.68 o 
   1   6   0     1784.22     1585.77     60.75 o 
   2   6   0     1661.87     1730.70     65.39 o 
   3   6   0     2524.32     2698.15     98.23 o 
   4   6   0      939.68      954.19     41.60 o 
   5   6   0     3224.75     3179.83    119.29 o 
   6   6   0       30.32       43.37      7.90 o 
   7   6   0     1797.63     1696.41     69.04 o 
   8   6   0       48.51       33.63      8.85 o 
   9   6   0      758.93      707.54     37.75 o 
  10   6   0        6.24       -2.37      7.77 o 
  11   6   0      160.53      160.10     19.12 o 
  12   6   0        3.73        0.92      8.52 o 
  13   6   0      153.87      125.38     18.92 o 
 -10   7   0       78.90       69.14     16.85 o 
  -9   7   0       14.95       14.45     11.35 o 
  -8   7   0      153.85      143.09     20.17 o 
  -7   7   0      177.01      165.56     21.26 o 
  -6   7   0      354.47      362.79     26.82 o 
  -2   7   0     1086.36     1126.66     45.08 o 
  -1   7   0     1011.08      938.75     37.29 o 
   0   7   0      738.08      657.71     27.31 o 
   1   7   0     1410.41     1346.29     52.36 o 
   2   7   0     1199.34     1273.99     49.20 o 
   3   7   0     2781.46     2780.62    101.19 o 
   4   7   0      702.29      632.11     28.80 o 
   5   7   0      961.67      877.67     38.87 o 
   6   7   0        0.92       -6.35      5.23 o 
   7   7   0     1066.59     1066.14     48.57 o 
   8   7   0      271.30      289.23     20.77 o 
   9   7   0      729.16      775.66     39.52 o 
  10   7   0       38.90       38.77     10.79 o 
  11   7   0      278.45      281.17     23.04 o 
  12   7   0       10.75        7.87      9.38 o 
  13   7   0      163.25      158.49     21.29 o 
  -9   8   0        5.41        9.31     12.21 o 
  -8   8   0      120.37      100.63     18.40 o 
  -7   8   0       11.52        3.82     10.40 o 
   0   8   0     1494.06     1539.47     58.68 o 
   1   8   0      525.85      496.20     23.37 o 
   2   8   0     2068.30     2050.80     74.21 o 
   3   8   0      578.93      535.75     26.62 o 
   4   8   0      499.43      498.20     25.47 o 
   5   8   0      744.57      730.21     33.47 o 
   6   8   0      483.47      470.92     25.67 o 
   7   8   0      324.88      360.88     23.30 o 
   8   8   0      271.58      242.73     19.32 o 
   9   8   0      784.39      852.50     43.04 o 
  10   8   0      199.21      221.51     20.60 o 
  11   8   0      144.83      142.56     19.12 o 
  12   8   0       20.96       33.44     12.34 o 
  13   8   0      124.01      123.28     19.84 o 
  -8   9   0       75.77       76.18     17.90 o 
  -7   9   0       11.89       19.68     12.08 o 
   1   9   0      196.64      196.07     14.28 o 
   2   9   0     1273.85     1393.98     55.78 o 
   3   9   0       71.03       70.72      9.94 o 
   4   9   0      961.12      869.09     38.96 o 
   5   9   0       98.13       64.34     10.99 o 
   6   9   0     1093.32     1133.54     48.90 o 
   7   9   0      243.17      233.88     19.19 o 
   8   9   0      365.64      357.26     23.79 o 
   9   9   0      124.69      121.37     16.29 o 
  10   9   0      160.10      149.34     18.73 o 
  11   9   0       57.85       41.14     12.70 o 
  12   9   0       86.00       91.75     17.05 o 
  -7  10   0       23.80       23.66     13.39 o 
   3  10   0       77.82       65.42      9.94 o 
   4  10   0      589.37      581.63     29.85 o 
   5  10   0       50.15       50.71     10.20 o 
   6  10   0      663.04      667.39     34.62 o 
   7  10   0       18.68       -8.26      8.06 o 
   8  10   0      525.73      538.91     31.53 o 
   9  10   0       45.12       39.42     11.65 o 
  10  10   0      209.89      200.55     21.72 o 
  11  10   0       14.79        7.24     10.73 o 
   4  11   0      253.27      284.46     20.04 o 
   5  11   0       54.92       58.77     11.72 o 
   6  11   0      603.06      635.50     33.37 o 
   7  11   0       19.39       18.23      9.91 o 
   8  11   0      196.13      204.30     19.02 o 
   9  11   0       14.14       18.46     11.39 o 
  10  11   0      129.32      131.11     18.99 o 
  11  11   0        2.11      -11.45      9.48 o 
   6  12   0      117.24      120.02     15.83 o 
   7  12   0       56.83       70.62     13.79 o 
   8  12   0      103.24       98.23     16.13 o 
   9  12   0       53.49       65.52     15.11 o 
  10  12   0       85.44      105.97     17.18 o 
  -5 -14   1       84.93       78.75     17.44 o 
  -4 -14   1        4.35        2.30     11.22 o 
  -3 -14   1      133.61      179.55     23.23 o 
  -2 -14   1        0.75       -2.34     11.58 o 
  -1 -14   1      102.73      112.42     18.96 o 
  -8 -13   1       28.37       26.49     13.49 o 
  -7 -13   1      135.68      174.12     23.17 o 
  -6 -13   1       46.12       56.57     15.66 o 
  -5 -13   1      155.55      172.38     22.15 o 
  -4 -13   1        7.15       -4.21     10.99 o 
  -3 -13   1      182.27      212.39     24.32 o 
  -2 -13   1        8.91       10.30     10.83 o 
  -1 -13   1      103.79      109.45     17.94 o 
   0 -13   1        2.14      -12.34      8.23 o 
   1 -13   1       92.38       95.04     17.87 o 
   2 -13   1        7.85        8.49     11.45 o 
  -9 -12   1       43.23       46.57     15.47 o 
  -8 -12   1       99.28      100.83     17.80 o 
  -7 -12   1       92.80       68.25     15.53 o 
  -6 -12   1       47.03       44.16     13.10 o 
  -5 -12   1      246.82      284.17     25.60 o 
  -4 -12   1      105.24      127.55     18.79 o 
  -3 -12   1       76.91       87.57     15.89 o 
  -2 -12   1       72.29       69.14     14.45 o 
  -1 -12   1      143.61      130.61     18.40 o 
   0 -12   1       36.34       28.83     11.72 o 
   1 -12   1      135.22      139.34     18.76 o 
   2 -12   1       16.01        8.65      9.64 o 
   3 -12   1      129.93      128.34     19.32 o 
   4 -12   1        3.47       -9.81      9.02 o 
 -10 -11   1      128.01      143.91     20.93 o 
  -9 -11   1       42.33       29.95     13.56 o 
  -8 -11   1      114.27      113.24     18.30 o 
  -7 -11   1       91.46       92.93     16.85 o 
  -6 -11   1      284.05      309.84     25.01 o 
  -5 -11   1      121.51      101.49     16.62 o 
  -4 -11   1      313.86      276.66     23.69 o 
  -3 -11   1      149.60      138.35     18.17 o 
  -2 -11   1      198.75      201.89     21.46 o 
  -1 -11   1      125.68      121.07     16.55 o 
   0 -11   1       73.84       54.00     12.37 o 
   1 -11   1      130.32      137.16     17.84 o 
   2 -11   1       67.70       51.70     13.39 o 
   3 -11   1       94.85       78.75     14.71 o 
   4 -11   1       99.43       99.19     17.01 o 
   5 -11   1       71.74       71.71     15.50 o 
   6 -11   1       30.86       40.86     12.92 o 
 -11 -10   1        2.83      -15.01     10.00 o 
 -10 -10   1      231.50      229.18     25.01 o 
  -9 -10   1        8.20       13.39     11.78 o 
  -8 -10   1      206.56      215.19     23.04 o 
  -7 -10   1       14.12        3.19      9.71 o 
  -6 -10   1      728.67      831.70     43.77 o 
  -5 -10   1       35.31       37.71     11.81 o 
  -4 -10   1      551.02      517.55     31.03 o 
  -3 -10   1       19.17       18.63      9.51 o 
  -2 -10   1      250.89      233.19     20.04 o 
  -1 -10   1       45.47       40.81     11.16 o 
   0 -10   1      320.33      307.43     22.74 o 
   1 -10   1      106.41      100.21     14.45 o 
   2 -10   1      150.48      162.29     11.68 o 
   3 -10   1      119.93      137.78     11.23 o 
   4 -10   1      204.06      225.77     14.08 o 
   5 -10   1      117.50      117.97     11.74 o 
   6 -10   1       82.76       72.75     15.47 o 
   7 -10   1       32.33       54.76     13.99 o 
 -12  -9   1      131.25      133.02     22.18 o 
 -11  -9   1       46.12       40.94     13.56 o 
 -10  -9   1      218.44      227.79     23.89 o 
  -9  -9   1        1.67        3.62     10.63 o 
  -8  -9   1      404.41      396.75     27.97 o 
  -7  -9   1       61.37       39.23     12.14 o 
  -6  -9   1      388.02      390.72     26.39 o 
  -5  -9   1       14.01       17.74      9.54 o 
  -4  -9   1     1743.81     1832.65     76.61 o 
  -3  -9   1       19.00       10.07      8.85 o 
  -2  -9   1     1204.13     1163.26     53.18 o 
  -1  -9   1      258.81      215.58     20.27 o 
   0  -9   1     1710.60     1827.97     50.06 o 
   1  -9   1       93.20       87.65      9.41 o 
   2  -9   1       98.26       54.19     20.27 o 
   3  -9   1        1.42       -2.60      4.43 o 
   4  -9   1      243.31      245.94     16.50 o 
   5  -9   1       36.85       20.36      8.92 o 
   6  -9   1      212.61      278.83     47.67 o 
   7  -9   1       25.28       45.61     12.51 o 
   8  -9   1       79.68       84.41     15.53 o 
 -12  -8   1       94.27       85.63     17.70 o 
 -11  -8   1       85.11       81.12     16.03 o 
 -10  -8   1      215.62      213.31     23.30 o 
  -9  -8   1      236.03      255.50     22.05 o 
  -8  -8   1      509.76      482.93     30.14 o 
  -7  -8   1      442.25      419.65     27.77 o 
  -6  -8   1      857.91      876.29     42.29 o 
  -5  -8   1      217.02      199.76     18.53 o 
  -4  -8   1      627.02      610.13     31.53 o 
  -3  -8   1       69.60       80.33     12.24 o 
  -2  -8   1     1627.77     1779.08     46.56 o 
  -1  -8   1      152.20      139.67     10.58 o 
   0  -8   1     2158.84     2010.93     53.94 o 
   1  -8   1       95.89       89.71     13.49 o 
   2  -8   1     1331.22     1370.68     59.27 o 
   3  -8   1      121.03      111.80      9.45 o 
   4  -8   1      381.66      359.44     15.89 o 
   5  -8   1       48.47       51.88     11.80 o 
   6  -8   1      344.88      449.10     26.99 o 
   7  -8   1       13.41        9.81      9.58 o 
   8  -8   1      111.71      114.09     16.72 o 
   9  -8   1        2.65       -6.91      9.58 o 
 -13  -7   1      138.21      125.18     20.96 o 
 -12  -7   1       10.58        5.07     11.16 o 
 -11  -7   1      105.24      131.44     18.53 o 
 -10  -7   1      100.32       76.18     14.87 o 
  -9  -7   1      852.76      860.99     43.77 o 
  -8  -7   1      803.13      776.88     39.82 o 
  -7  -7   1      981.33      922.07     42.25 o 
  -6  -7   1      936.90      909.69     41.66 o 
  -5  -7   1      763.30      764.62     23.52 o 
  -4  -7   1      548.07      545.73     16.99 o 
  -3  -7   1     1067.83     1044.81     33.12 o 
  -2  -7   1     1444.29     1382.06     38.66 o 
  -1  -7   1     1176.57     1168.88     32.06 o 
   0  -7   1     2370.98     2569.71     79.23 o 
   1  -7   1      437.07      401.95     14.61 o 
   2  -7   1     2832.36     2661.95     68.77 o 
   3  -7   1      131.32      130.06      9.87 o 
   4  -7   1      621.31      580.08     20.54 o 
   5  -7   1       20.93       30.08      6.15 o 
   6  -7   1      377.36      373.68     22.81 o 
   7  -7   1       39.12       20.60      9.64 o 
   8  -7   1      178.06      182.38     19.98 o 
   9  -7   1       14.19       21.79     10.07 o 
  10  -7   1       85.91      103.89     17.61 o 
 -13  -6   1      158.93      177.51     24.15 o 
 -12  -6   1       30.95       30.77     13.72 o 
 -11  -6   1      233.16      202.75     22.05 o 
 -10  -6   1       22.02       15.86     10.10 o 
  -9  -6   1      631.98      602.63     22.02 o 
  -8  -6   1      202.47      208.82     11.43 o 
  -7  -6   1     1222.52     1168.56     33.63 o 
  -6  -6   1      103.63       82.45      6.65 o 
  -5  -6   1     1844.90     1808.46     48.22 o 
  -4  -6   1      812.42      758.52     25.03 o 
  -3  -6   1     5259.50     5086.34    126.11 o 
  -2  -6   1     2325.87     2446.06     71.53 o 
  -1  -6   1     2144.28     2221.96     55.77 o 
   0  -6   1      662.25      576.60     17.60 o 
   1  -6   1      981.93      925.51     26.49 o 
   2  -6   1     1181.09     1112.20     31.38 o 
   3  -6   1      752.51      765.31     23.98 o 
   4  -6   1      542.67      547.88     15.90 o 
   5  -6   1      503.21      483.96     19.64 o 
   6  -6   1      649.29      668.21     31.86 o 
   7  -6   1      177.03      191.59     18.40 o 
   8  -6   1      346.21      330.24     22.61 o 
   9  -6   1       64.08       74.44     14.05 o 
  10  -6   1      133.95      146.71     19.55 o 
 -13  -5   1      186.83      180.17     23.20 o 
 -12  -5   1       19.53       20.42      7.23 o 
 -11  -5   1      331.37      348.10     20.40 o 
 -10  -5   1       49.56       54.60      7.57 o 
  -9  -5   1     1088.66     1077.00     50.71 o 
  -8  -5   1       59.56       76.57      7.52 o 
  -7  -5   1     1467.80     1432.41     46.52 o 
  -6  -5   1      279.89      281.27     14.32 o 
  -5  -5   1     3188.73     3244.20     80.92 o 
  -4  -5   1      288.51      287.74     18.97 o 
  -3  -5   1     4427.86     4734.15    116.63 o 
  -2  -5   1     1886.37     1888.79     77.24 o 
  -1  -5   1     5163.96     4970.29    121.84 o 
   0  -5   1     1699.25     1842.86     47.49 o 
   2  -5   1     2263.31     2401.78     61.96 o 
   3  -5   1     3073.16     3139.51     65.54 o 
   4  -5   1      654.75      629.51     16.40 o 
   5  -5   1      700.12      699.48     18.32 o 
   6  -5   1      222.35      236.81     11.50 o 
   7  -5   1      268.63      276.16     13.18 o 
   8  -5   1      261.72      271.99     19.75 o 
   9  -5   1      178.76      169.91     18.66 o 
  10  -5   1      143.04      162.21     19.05 o 
  11  -5   1       67.68       71.68     14.51 o 
 -13  -4   1      179.30      193.37     24.62 o 
 -12  -4   1      138.27      141.18     19.91 o 
 -11  -4   1      406.71      422.58     29.09 o 
 -10  -4   1       87.59       78.42     14.15 o 
  -9  -4   1      974.01     1019.94     47.62 o 
  -8  -4   1      479.54      473.65     28.10 o 
  -7  -4   1     1042.67     1012.80     45.02 o 
  -6  -4   1      127.90      153.29     12.97 o 
  -5  -4   1     2511.29     2449.47     62.78 o 
  -4  -4   1       14.22       20.81      4.31 o 
  -3  -4   1     6412.49     7039.50    170.32 o 
  -2  -4   1      301.60      274.54      8.84 o 
  -1  -4   1     3686.19     3842.20    154.75 o 
   0  -4   1      164.73      172.36      6.57 o 
   1  -4   1     3606.74     3539.95    126.44 o 
   2  -4   1     1513.89     1606.52     34.30 o 
   3  -4   1     2358.77     2357.69     49.66 o 
   4  -4   1     1166.18     1241.29     28.07 o 
   5  -4   1     1778.90     1629.97     60.42 o 
   6  -4   1        5.03       -0.79      3.34 o 
   7  -4   1      776.85      813.01     36.73 o 
   8  -4   1       11.87        2.41      7.29 o 
   9  -4   1      419.95      426.20     26.16 o 
  10  -4   1       76.05       68.09     13.95 o 
  11  -4   1      126.04      130.61     18.00 o 
  12  -4   1       23.74       22.15     12.01 o 
 -13  -3   1       90.14       83.95     17.87 o 
 -12  -3   1      172.74      134.60     19.65 o 
 -11  -3   1      384.66      366.04     27.25 o 
 -10  -3   1      310.10      276.76     22.77 o 
  -9  -3   1      198.59      170.27     18.07 o 
  -8  -3   1      469.74      515.32     28.99 o 
  -7  -3   1     1946.06     1975.54     81.15 o 
  -6  -3   1     3703.46     3418.55    132.00 o 
  -5  -3   1     1328.00     1227.23     47.95 o 
  -4  -3   1     1161.69     1293.41     48.67 o 
  -3  -3   1     6586.76     6941.29    171.57 o 
  -2  -3   1     4665.77     4949.56    122.32 o 
  -1  -3   1     2324.05     2708.93     66.51 o 
   0  -3   1     1609.33     1656.19     41.66 o 
   1  -3   1     5220.58     5408.64    194.36 o 
   2  -3   1     1552.36     1594.97     33.65 o 
   3  -3   1     5749.28     5968.96    120.59 o 
   4  -3   1      572.37      543.52     23.89 o 
   5  -3   1     2099.89     2174.74     78.72 o 
   6  -3   1        6.25        5.58      3.42 o 
   7  -3   1     1159.73     1220.26     52.60 o 
   8  -3   1       16.98        9.03      4.87 o 
   9  -3   1      526.41      526.28     20.37 o 
  10  -3   1       14.05        5.77      8.16 o 
  11  -3   1      157.74      158.93     15.32 o 
  12  -3   1        5.17        4.41     10.33 o 
 -13  -2   1       11.11       -6.12     11.25 o 
 -12  -2   1      219.09      267.15     25.34 o 
 -11  -2   1       91.80       75.46     14.78 o 
 -10  -2   1      701.41      700.33     38.70 o 
  -9  -2   1      151.34      135.95     16.03 o 
  -8  -2   1      900.51      848.12     39.69 o 
  -7  -2   1      887.59      879.22     39.39 o 
  -6  -2   1     1988.51     2196.33     87.96 o 
  -5  -2   1     1621.52     1847.56     68.88 o 
  -4  -2   1     9694.09     9565.76    339.55 o 
  -2  -2   1     3114.41     3477.69    122.39 o 
  -1  -2   1     3575.30     3922.68    133.61 o 
   0  -2   1     1416.68     1420.96     35.20 o 
   1  -2   1     4095.61     4181.21    169.71 o 
   3  -2   1     6557.16     6714.27    135.03 o 
   4  -2   1     2098.22     2365.93     60.94 o 
   5  -2   1     1456.27     1564.68     41.29 o 
   6  -2   1      443.66      445.75     15.47 o 
   7  -2   1     1234.10     1239.89     35.74 o 
   8  -2   1      227.63      258.23     12.68 o 
   9  -2   1      788.62      791.29     26.89 o 
  10  -2   1       35.62       43.67      7.74 o 
  11  -2   1      192.31      243.96     20.85 o 
  12  -2   1       13.88        9.78      8.70 o 
 -13  -1   1        3.74       -2.34     10.73 o 
 -12  -1   1      268.75      239.11     25.60 o 
 -11  -1   1        0.32       -3.62      8.65 o 
 -10  -1   1      797.87      795.76     41.76 o 
  -9  -1   1       95.93       78.42     12.80 o 
  -8  -1   1      478.63      544.77     29.52 o 
  -7  -1   1      123.63      126.67     12.54 o 
  -6  -1   1     2605.72     2554.57     97.01 o 
  -5  -1   1      212.28      168.66     12.24 o 
  -4  -1   1     5794.53     6386.29    235.96 o 
  -3  -1   1      542.09      674.20     28.40 o 
  -2  -1   1    13037.93    12651.41    452.26 o 
  -1  -1   1     2272.24     2402.33     84.61 o 
   0  -1   1     9387.23     9503.68    225.61 o 
   1  -1   1     6674.76     6881.60    138.09 o 
   2  -1   1     5658.44     7168.28    143.21 o 
   3  -1   1      473.24      466.68     13.77 o 
   4  -1   1     3386.38     3535.31     89.39 o 
   5  -1   1     1671.24     1765.20     46.09 o 
   6  -1   1     2300.96     2461.07     64.04 o 
   7  -1   1     2003.98     2066.08     55.19 o 
   8  -1   1      105.39      121.78      9.26 o 
   9  -1   1      773.44      828.68     27.17 o 
  10  -1   1      215.66      213.67     14.41 o 
  11  -1   1      166.65      168.89     13.42 o 
  12  -1   1       47.99       37.12      8.96 o 
  13  -1   1      114.23      107.09     12.81 o 
 -13   0   1       22.76       24.88     13.69 o 
 -12   0   1      184.66      164.54     22.41 o 
 -11   0   1       65.46       61.57     14.25 o 
 -10   0   1      786.31      909.30     46.66 o 
  -9   0   1       92.45       78.88     12.90 o 
  -8   0   1     1016.34      931.84     44.59 o 
  -7   0   1       71.35       72.86     10.70 o 
  -6   0   1     3996.09     4120.03    161.22 o 
  -5   0   1      101.97      108.27     10.46 o 
  -4   0   1     2663.00     2761.60     98.73 o 
  -3   0   1     1827.91     1655.60     62.23 o 
  -2   0   1    13612.29    13900.39    497.15 o 
  -1   0   1     1121.13     1205.64     44.06 o 
   1   0   1     1297.52     1474.92     36.37 o 
   2   0   1    24914.60    25023.99    603.29 o 
   3   0   1     2272.75     2514.39     62.56 o 
   4   0   1     5040.28     5236.54    129.21 o 
   5   0   1     1752.97     1697.47     49.77 o 
   6   0   1      722.98      671.89     21.16 o 
   7   0   1      724.97      760.76     31.46 o 
   8   0   1      394.94      401.45     16.02 o 
   9   0   1      151.16      165.15     11.65 o 
  10   0   1      462.59      476.32     19.79 o 
  11   0   1      196.28      187.41     14.05 o 
  12   0   1      139.16      134.96     14.78 o 
  13   0   1       81.13       90.38     11.72 o 
 -13   1   1       52.50       64.86     16.82 o 
 -12   1   1      126.00      120.61     19.58 o 
 -11   1   1      120.67      108.37     17.77 o 
 -10   1   1      373.42      362.69     26.39 o 
  -9   1   1       63.10       59.33     12.34 o 
  -8   1   1     1732.32     1677.62     73.02 o 
  -7   1   1      756.58      767.83     36.23 o 
  -6   1   1     2447.87     2557.27     97.97 o 
  -5   1   1       61.62       62.69      8.79 o 
  -4   1   1     2912.87     2627.99     98.56 o 
  -3   1   1      601.97      612.20     26.29 o 
  -2   1   1      886.63      774.74     31.20 o 
   0   1   1    21817.99    19703.51    723.76 o 
   1   1   1       81.25       81.75      4.38 o 
   2   1   1     4348.39     4560.98    152.10 o 
   3   1   1     2398.03     2176.66     64.01 o 
   4   1   1     5435.79     5553.66    137.40 o 
   5   1   1     1042.90     1171.03     31.36 o 
   6   1   1     5229.36     5240.54    132.05 o 
   7   1   1      264.87      274.00     11.85 o 
   8   1   1     1477.81     1515.11     42.67 o 
   9   1   1       57.23       77.67     14.66 o 
  10   1   1      447.56      431.79     18.68 o 
  11   1   1       87.24       77.69     10.96 o 
  12   1   1      214.27      262.89     16.42 o 
  13   1   1       28.49       22.87      8.17 o 
 -12   2   1       54.98       60.42     15.30 o 
 -11   2   1      116.79       97.48     16.85 o 
 -10   2   1      144.83      123.54     17.94 o 
  -9   2   1      205.27      188.76     18.66 o 
  -8   2   1      658.49      623.95     34.62 o 
  -7   2   1     1134.86     1173.79     51.73 o 
  -6   2   1     1538.16     1379.70     56.77 o 
  -5   2   1     1552.56     1559.05     61.47 o 
  -4   2   1     4237.55     4668.10    171.03 o 
  -3   2   1      621.03      675.98     30.54 o 
   0   2   1    11536.44    12577.14    444.86 o 
   1   2   1     5114.91     5063.13    187.41 o 
   2   2   1     4316.80     4408.87    158.62 o 
   3   2   1     3499.69     3591.98    130.38 o 
   4   2   1     3033.76     3101.15    114.29 o 
   5   2   1      322.76      335.40     21.32 o 
   6   2   1     5532.80     5814.10    144.06 o 
   7   2   1       49.42       38.08      9.28 o 
   8   2   1     1476.18     1394.42     39.57 o 
   9   2   1        0.79       -0.74      4.28 o 
  10   2   1      688.02      649.92     23.69 o 
  11   2   1        0.24       -2.85      9.40 o 
  12   2   1      315.98      310.91     17.26 o 
  13   2   1        0.74       -2.07      6.57 o 
 -12   3   1        9.59        2.07     10.60 o 
 -11   3   1      134.58      145.36     20.50 o 
 -10   3   1       30.56       21.03     11.22 o 
  -9   3   1      686.58      665.45     37.25 o 
  -8   3   1      112.37       94.58     14.18 o 
  -7   3   1      817.40      829.40     40.54 o 
  -6   3   1      762.51      807.64     38.80 o 
  -5   3   1      941.85      932.01     41.70 o 
  -4   3   1      397.99      341.89     20.24 o 
   0   3   1     6421.82     6781.92    237.77 o 
   1   3   1     4826.55     4842.08    170.34 o 
   3   3   1     1915.72     1816.26     66.67 o 
   4   3   1     3242.69     3021.38    111.43 o 
   5   3   1     1339.75     1498.86     56.96 o 
   6   3   1     1487.07     1368.21     56.64 o 
   7   3   1      659.08      653.01     31.69 o 
   8   3   1     1280.21     1295.34     37.16 o 
   9   3   1      169.86      178.02     19.86 o 
  10   3   1      955.25      926.31     30.77 o 
  11   3   1       62.35       38.90     11.09 o 
  12   3   1      326.51      339.62     26.10 o 
  13   3   1        9.00       11.09      9.41 o 
 -11   4   1      129.83      134.86     20.21 o 
 -10   4   1        1.61       -0.79     10.43 o 
  -9   4   1      349.58      376.48     27.18 o 
  -8   4   1        7.42       -2.90      6.98 o 
  -7   4   1      662.80      667.68     35.28 o 
  -6   4   1        7.59       -0.63      5.73 o 
  -5   4   1     1428.28     1452.13     63.22 o 
  -1   4   1     2212.39     2152.46     75.92 o 
   0   4   1     1723.21     1713.06     60.06 o 
   1   4   1     4212.18     4479.36    157.07 o 
   3   4   1     6292.54     6367.99    227.14 o 
   4   4   1     5294.31     5831.48    213.12 o 
   5   4   1     3512.57     3376.04    121.07 o 
   6   4   1     1430.53     1312.00     53.87 o 
   7   4   1     1477.11     1504.65     62.13 o 
   8   4   1      574.40      614.80     30.24 o 
   9   4   1      192.98      180.24     16.78 o 
  10   4   1      508.07      483.89     28.63 o 
  11   4   1      177.89      145.16     18.13 o 
  12   4   1      184.36      158.92     19.45 o 
  13   4   1       38.10       54.63     13.72 o 
 -11   5   1       68.31       63.61     15.89 o 
 -10   5   1       29.67       14.97     11.72 o 
  -9   5   1      409.82      436.60     30.28 o 
  -8   5   1      111.41       89.91     14.91 o 
  -7   5   1      402.97      350.74     25.60 o 
  -6   5   1        2.55       -2.17      6.45 o 
  -5   5   1     1261.57     1327.01     58.68 o 
  -2   5   1      530.84      548.39     20.80 o 
  -1   5   1     1959.92     1896.76     67.00 o 
   0   5   1      413.60      415.41     16.29 o 
   1   5   1     3712.10     3591.62    130.61 o 
   2   5   1     1071.68     1003.71     37.94 o 
   3   5   1    10514.11    10718.55    381.84 o 
   4   5   1      697.95      642.67     28.40 o 
   6   5   1     1263.54     1292.65     51.67 o 
   7   5   1     1664.59     1612.62     65.06 o 
   8   5   1       12.23        2.40      6.25 o 
   9   5   1      487.04      509.16     28.80 o 
  10   5   1      315.43      314.31     22.67 o 
  11   5   1      267.64      272.25     22.54 o 
  12   5   1      136.54      113.47     16.68 o 
  13   5   1       94.70       82.90     16.09 o 
 -10   6   1       46.01       52.46     14.48 o 
  -9   6   1      201.16      177.41     22.25 o 
  -8   6   1       52.08       65.16     14.05 o 
  -7   6   1      315.36      307.66     24.06 o 
  -6   6   1      141.46      152.60     18.43 o 
  -3   6   1     1877.54     1766.74     68.91 o 
  -2   6   1      542.69      554.28     21.79 o 
  -1   6   1     2496.95     2415.76     89.15 o 
   0   6   1      328.25      354.85     14.64 o 
   2   6   1       33.54       33.76      5.17 o 
   3   6   1     2199.89     2079.33     79.94 o 
   4   6   1     1042.69      960.37     39.52 o 
   5   6   1     1718.36     1703.72     66.51 o 
   6   6   1       60.11       67.86      9.31 o 
   7   6   1     1686.99     1639.41     66.38 o 
   8   6   1       46.23       51.47     10.14 o 
   9   6   1     1109.22     1029.71     48.15 o 
  10   6   1      196.05      206.01     19.32 o 
  11   6   1      211.76      216.24     20.44 o 
  12   6   1       72.31       56.67     13.13 o 
  13   6   1      135.82      134.83     19.75 o 
 -10   7   1       52.23       40.61     14.97 o 
  -9   7   1       33.05       38.90     13.26 o 
  -8   7   1      135.19      118.24     19.05 o 
  -7   7   1      161.45      172.38     22.08 o 
  -6   7   1      233.14      223.29     23.63 o 
  -1   7   1     1476.04     1323.72     47.62 o 
   0   7   1      237.89      260.74     12.27 o 
   1   7   1     1328.28     1239.57     47.59 o 
   2   7   1      742.31      769.04     31.30 o 
   3   7   1     1258.70     1193.14     48.90 o 
   4   7   1      381.16      372.89     19.94 o 
   5   7   1     1460.90     1347.15     56.70 o 
   6   7   1        5.38       12.87      6.09 o 
   7   7   1     1241.44     1210.78     53.94 o 
   8   7   1       14.74       10.86      7.67 o 
   9   7   1      948.97      854.90     42.62 o 
  10   7   1       37.26       24.02     10.20 o 
  11   7   1      304.51      341.59     24.94 o 
  12   7   1       13.67       17.74     10.14 o 
  13   7   1      177.93      159.25     21.56 o 
  -9   8   1        8.80        6.94     11.12 o 
  -8   8   1      140.44      119.75     20.04 o 
  -7   8   1       80.24       65.16     16.45 o 
  -6   8   1      235.47      251.19     24.42 o 
   0   8   1     1671.98     1487.27     55.58 o 
   1   8   1      753.78      699.05     28.86 o 
   2   8   1     1210.23     1245.10     48.74 o 
   3   8   1      676.65      628.75     28.80 o 
   4   8   1      756.26      708.59     32.71 o 
   5   8   1      600.82      600.62     29.22 o 
   6   8   1      109.96      106.13     12.67 o 
   7   8   1      638.99      577.68     30.93 o 
   8   8   1       36.46       42.95     10.20 o 
   9   8   1      495.02      496.53     29.85 o 
  10   8   1       97.59       87.01     14.38 o 
  11   8   1      210.45      187.28     21.03 o 
  12   8   1       14.47        8.59     10.46 o 
  13   8   1      173.63      205.55     23.96 o 
  -8   9   1       66.90       69.37     16.98 o 
  -7   9   1        3.65       -5.82     10.14 o 
   2   9   1     1039.64      990.06     39.56 o 
   3   9   1      193.10      158.42     13.26 o 
   4   9   1      677.05      656.26     30.74 o 
   5   9   1      365.44      291.83     19.05 o 
   6   9   1      539.27      510.74     28.07 o 
   7   9   1      274.42      305.23     21.29 o 
   8   9   1      258.93      290.29     22.05 o 
   9   9   1      331.82      304.34     22.90 o 
  10   9   1      156.23      173.23     19.75 o 
  11   9   1      116.16      122.16     17.64 o 
  12   9   1       33.29       43.14     12.97 o 
  -7  10   1        7.96       -5.53     10.53 o 
   3  10   1      200.84      217.82     14.87 o 
   4  10   1      527.18      544.54     26.89 o 
   5  10   1       29.96       17.31      7.70 o 
   6  10   1      472.12      468.19     26.89 o 
   7  10   1       91.42       77.01     12.80 o 
   8  10   1      481.82      521.87     30.70 o 
   9  10   1       83.59       97.41     15.50 o 
  10  10   1      236.37      264.03     22.38 o 
  11  10   1       58.38       42.22     13.26 o 
  12  10   1      106.82      118.70     19.48 o 
   5  11   1       77.12       90.04     12.64 o 
   6  11   1      464.16      516.83     28.86 o 
   7  11   1       10.27        9.48      8.89 o 
   8  11   1      298.94      263.20     21.09 o 
   9  11   1       30.28       21.88     10.53 o 
  10  11   1      230.83      229.97     22.15 o 
  11  11   1       13.49       21.72     12.11 o 
   7  12   1       35.10       52.82     11.78 o 
   8  12   1      184.08      181.66     19.48 o 
   9  12   1       10.29        0.86      9.68 o 
  10  12   1      115.29       98.99     17.28 o 
   9  13   1       52.22       55.65     13.92 o 
  -4 -14   2        9.91        9.35     11.62 o 
  -3 -14   2       81.60       98.27     19.28 o 
  -2 -14   2       11.11        0.82     12.18 o 
  -7 -13   2       94.24       97.71     18.00 o 
  -6 -13   2        3.65       -8.69     11.29 o 
  -5 -13   2       76.51       62.39     15.34 o 
  -4 -13   2        0.37       -2.24     10.56 o 
  -3 -13   2      216.74      214.50     24.15 o 
  -2 -13   2        3.76       -7.08     10.50 o 
  -1 -13   2      131.93      115.54     18.00 o 
   0 -13   2        9.40        9.48     11.06 o 
   1 -13   2       81.10       72.43     16.45 o 
   2 -13   2        2.16        0.16     10.23 o 
  -9 -12   2       53.31       45.08     14.74 o 
  -8 -12   2       52.44       38.24     15.11 o 
  -7 -12   2      150.18      161.09     21.62 o 
  -6 -12   2       45.78       26.62     13.00 o 
  -5 -12   2      224.16      262.28     24.71 o 
  -4 -12   2       23.12       20.30     10.70 o 
  -3 -12   2      220.43      238.39     22.25 o 
  -2 -12   2       47.74       46.34     13.76 o 
  -1 -12   2      154.08      167.97     20.83 o 
   0 -12   2       26.26        6.15     10.50 o 
   1 -12   2      132.29      149.93     19.98 o 
   2 -12   2       14.91       14.05     10.93 o 
   3 -12   2      125.41      127.22     18.92 o 
   4 -12   2        8.26        7.83     10.89 o 
 -10 -11   2       92.16      106.82     19.78 o 
  -9 -11   2       60.93       37.94     14.18 o 
  -8 -11   2      142.33      180.80     22.51 o 
  -7 -11   2       92.56       60.88     14.68 o 
  -6 -11   2      163.72      160.36     20.24 o 
  -5 -11   2      226.70      248.39     22.61 o 
  -4 -11   2      146.65      120.15     17.80 o 
  -3 -11   2      126.66       92.08     15.53 o 
  -2 -11   2      127.45      124.30     17.51 o 
  -1 -11   2      217.25      235.23     22.15 o 
   0 -11   2      109.31      137.29     18.07 o 
   1 -11   2      272.72      263.07     22.34 o 
   2 -11   2       93.12       70.52     14.12 o 
   3 -11   2      150.24      147.66     19.42 o 
   4 -11   2        8.46        9.71     11.09 o 
   5 -11   2       57.73       40.18     13.46 o 
 -11 -10   2       12.64        2.76     12.24 o 
 -10 -10   2      153.50      157.99     21.13 o 
  -9 -10   2        3.31       -6.15      9.71 o 
  -8 -10   2      116.18      110.87     17.61 o 
  -7 -10   2       47.15       43.57     13.26 o 
  -6 -10   2      761.62      732.68     39.82 o 
  -5 -10   2      129.61      118.73     16.98 o 
  -4 -10   2      665.31      645.17     37.02 o 
  -3 -10   2      112.53      116.76     16.26 o 
  -2 -10   2      309.77      282.06     23.43 o 
  -1 -10   2      146.34      111.59     15.73 o 
   0 -10   2      116.01      120.28     16.09 o 
   1 -10   2      150.65      143.45     17.94 o 
   2 -10   2      181.01      193.17     18.89 o 
   3 -10   2      149.63      133.21     17.61 o 
   4 -10   2      136.06      145.88     12.06 o 
   5 -10   2      142.73      161.51     13.43 o 
   6 -10   2       45.46       43.16      9.08 o 
   7 -10   2       57.54       66.15     14.15 o 
 -12  -9   2      118.96      132.92     21.32 o 
 -11  -9   2        3.48      -14.17      9.44 o 
 -10  -9   2      269.30      276.40     25.54 o 
  -9  -9   2        5.57        4.97      9.87 o 
  -8  -9   2      272.51      267.38     22.25 o 
  -7  -9   2       13.20        2.01     10.76 o 
  -6  -9   2      656.35      688.28     38.34 o 
  -5  -9   2      166.29      171.72     18.59 o 
  -4  -9   2      965.25      900.81     44.69 o 
  -3  -9   2      124.24      126.99     16.09 o 
  -2  -9   2     1033.56     1013.46     47.42 o 
  -1  -9   2      124.74      147.33     17.38 o 
   0  -9   2     1139.47     1096.98     51.53 o 
   1  -9   2      109.78       80.00     13.06 o 
   2  -9   2      229.60      232.35     12.34 o 
   3  -9   2      109.26       88.52     13.69 o 
   4  -9   2      276.18      309.48     16.31 o 
   5  -9   2       76.94       92.92     17.16 o 
   6  -9   2       83.03       96.74     10.90 o 
   7  -9   2       34.11       33.24     11.19 o 
   8  -9   2       43.42       41.27     13.06 o 
 -12  -8   2      135.01      127.62     20.77 o 
 -11  -8   2       76.00       87.70     17.44 o 
 -10  -8   2      320.14      346.53     27.51 o 
  -9  -8   2        9.48       11.39     10.33 o 
  -8  -8   2      676.85      633.46     36.23 o 
  -7  -8   2      193.40      145.92     17.38 o 
  -6  -8   2      225.40      215.42     19.19 o 
  -5  -8   2      121.90      127.82     15.83 o 
  -4  -8   2     1100.66     1121.13     52.29 o 
  -3  -8   2      169.72      133.31     15.17 o 
  -2  -8   2     1362.55     1271.03     54.23 o 
  -1  -8   2      117.55       80.26     12.37 o 
   0  -8   2     1037.63     1111.97     31.68 o 
   1  -8   2      247.73      226.92     11.25 o 
   2  -8   2      959.35      933.11     29.23 o 
   3  -8   2       25.29       17.19      5.26 o 
   4  -8   2      514.39      514.50     32.40 o 
   5  -8   2       39.39       34.52      7.22 o 
   6  -8   2      394.26      408.55     24.99 o 
   7  -8   2       31.53       23.83     10.50 o 
   8  -8   2       90.26      109.85     16.65 o 
   9  -8   2       14.74        7.67     11.16 o 
 -12  -7   2       63.90       44.06     15.89 o 
 -11  -7   2       80.90       57.52     15.07 o 
 -10  -7   2      246.64      230.03     21.59 o 
  -9  -7   2      244.03      250.57     22.74 o 
  -8  -7   2      547.59      611.67     35.31 o 
  -7  -7   2      618.84      595.65     33.14 o 
  -6  -7   2     1202.91     1050.31     48.34 o 
  -5  -7   2      754.50      733.63     34.98 o 
  -4  -7   2      847.71      842.99     39.69 o 
  -3  -7   2       11.38       14.74      6.94 o 
  -2  -7   2     1095.88     1154.96     30.87 o 
  -1  -7   2      187.54      197.93     15.43 o 
   0  -7   2     1599.83     1512.53     40.27 o 
   1  -7   2      218.31      200.36      9.79 o 
   2  -7   2      965.47      940.30     28.72 o 
   3  -7   2       44.70       37.38      5.98 o 
   4  -7   2     1449.67     1395.43     49.49 o 
   5  -7   2       26.30       28.66      7.95 o 
   6  -7   2      505.84      504.66     20.24 o 
   7  -7   2        3.47       -9.38      6.25 o 
   8  -7   2      140.24      144.47     17.77 o 
   9  -7   2        1.27       -8.29      7.87 o 
  10  -7   2       67.94       96.65     16.22 o 
 -13  -6   2      193.94      172.31     23.23 o 
 -12  -6   2       34.80       33.14     13.43 o 
 -11  -6   2      174.57      176.49     21.62 o 
 -10  -6   2      133.25      124.46     17.74 o 
  -9  -6   2      730.17      706.62     38.47 o 
  -8  -6   2      490.64      437.69     27.41 o 
  -7  -6   2      699.03      666.50     34.26 o 
  -6  -6   2      332.72      361.09     18.28 o 
  -5  -6   2      742.85      768.93     22.36 o 
  -4  -6   2      743.30      696.56     19.70 o 
  -3  -6   2     1307.32     1366.17     55.32 o 
  -2  -6   2     1817.94     1800.37     47.26 o 
  -1  -6   2      776.38      722.70     20.76 o 
   0  -6   2     4391.12     4454.91    110.02 o 
   1  -6   2     1032.54      998.63     28.35 o 
   2  -6   2     1365.57     1283.87     52.03 o 
   3  -6   2      178.41      151.01      9.23 o 
   4  -6   2      358.70      308.43     10.44 o 
   5  -6   2       72.44       86.23      6.37 o 
   6  -6   2      600.01      619.40     21.09 o 
   7  -6   2       76.70       71.05     12.04 o 
   8  -6   2      431.39      447.66     26.99 o 
   9  -6   2       26.03       34.85     11.06 o 
  10  -6   2      122.93      149.50     19.22 o 
 -13  -5   2      203.09      210.22     25.67 o 
 -12  -5   2       21.36        2.86     10.76 o 
 -11  -5   2      352.53      332.67     26.23 o 
 -10  -5   2        8.40        2.47      8.85 o 
  -9  -5   2      820.19      763.71     39.72 o 
  -8  -5   2      166.27      173.07     17.70 o 
  -7  -5   2     1151.82     1096.77     31.87 o 
  -6  -5   2      203.03      203.64     12.16 o 
  -5  -5   2     1311.31     1288.06     35.15 o 
  -4  -5   2     1041.17     1044.90     41.32 o 
  -3  -5   2     2813.48     2857.00    106.39 o 
  -2  -5   2     2106.79     2410.23     91.49 o 
  -1  -5   2     2170.37     2308.71     57.32 o 
   0  -5   2     1881.52     1998.06     50.94 o 
   1  -5   2     1132.90     1153.35     56.49 o 
   3  -5   2     1895.67     1980.63     42.80 o 
   4  -5   2      218.47      237.87      8.78 o 
   5  -5   2      642.93      678.01     26.36 o 
   6  -5   2      465.80      476.63     17.90 o 
   7  -5   2      186.89      181.33     11.44 o 
   8  -5   2      282.24      282.91     29.12 o 
   9  -5   2       49.38       61.93     12.83 o 
  10  -5   2      150.67      147.10     18.96 o 
  11  -5   2       28.47       30.87     12.51 o 
 -13  -4   2      153.23      157.53     22.94 o 
 -12  -4   2       38.27        4.94     12.37 o 
 -11  -4   2      262.34      289.93     24.55 o 
 -10  -4   2       46.65       39.49     11.98 o 
  -9  -4   2     1276.28     1250.37     57.85 o 
  -8  -4   2       27.82       40.51      9.97 o 
  -7  -4   2     1279.47     1271.16     53.64 o 
  -6  -4   2      169.25      169.74     14.08 o 
  -5  -4   2     1690.41     1775.39     70.59 o 
  -4  -4   2      588.03      630.25     18.44 o 
  -3  -4   2     5254.68     5358.75    128.35 o 
  -2  -4   2       13.93       16.32      5.00 o 
  -1  -4   2     5571.53     5538.45    136.04 o 
   0  -4   2       64.79       61.01      3.98 o 
   1  -4   2     4303.50     4365.85    105.69 o 
   2  -4   2     2708.06     2828.41     71.38 o 
   3  -4   2     2969.29     2964.16     75.37 o 
   4  -4   2      580.45      547.69     20.62 o 
   5  -4   2     1198.56     1243.36     48.84 o 
   6  -4   2       38.24       43.29      5.72 o 
   7  -4   2      542.70      526.78     19.21 o 
   8  -4   2       75.68       72.31      7.87 o 
   9  -4   2      376.70      402.50     17.83 o 
  10  -4   2       92.90       96.92     10.37 o 
  11  -4   2       60.78       56.47     13.85 o 
 -13  -3   2       96.15       81.88     18.03 o 
 -12  -3   2       85.40       70.26     15.83 o 
 -11  -3   2      298.16      287.62     24.02 o 
 -10  -3   2      184.03      171.09     19.05 o 
  -9  -3   2      739.28      726.26     38.57 o 
  -8  -3   2      376.33      338.89     22.41 o 
  -7  -3   2     1164.66     1129.49     49.20 o 
  -6  -3   2      424.88      464.67     25.08 o 
  -5  -3   2     2772.33     2806.22    110.41 o 
  -4  -3   2     1370.97     1449.43     54.96 o 
  -3  -3   2    11639.97    12401.30    428.34 o 
  -2  -3   2      379.86      390.92     18.79 o 
  -1  -3   2     6279.47     6387.48    227.89 o 
   0  -3   2     2511.82     2699.70     71.07 o 
   1  -3   2     3848.74     4158.64    102.35 o 
   2  -3   2       94.23       77.21      4.56 o 
   3  -3   2     5386.80     5616.04    113.86 o 
   4  -3   2       58.41       51.71      4.06 o 
   5  -3   2     2735.68     2610.70     67.76 o 
   6  -3   2       55.82       47.47      5.75 o 
   7  -3   2     1058.88     1051.87     31.35 o 
   8  -3   2      106.99      100.39      9.18 o 
   9  -3   2      495.86      517.57     22.15 o 
  10  -3   2       92.48       89.98     13.82 o 
  11  -3   2      120.53      130.90     18.25 o 
  12  -3   2       19.70        9.08     10.93 o 
 -13  -2   2       23.22       17.41     13.33 o 
 -12  -2   2      111.28      122.58     19.42 o 
 -11  -2   2      236.32      197.72     22.28 o 
 -10  -2   2      407.33      396.29     28.43 o 
  -9  -2   2      113.26      130.09     15.96 o 
  -8  -2   2      504.83      522.69     29.35 o 
  -7  -2   2     1218.47     1375.68     55.65 o 
  -6  -2   2     2071.98     1917.06     75.79 o 
  -5  -2   2     2116.11     2020.30     77.37 o 
  -4  -2   2     1740.85     1904.92     71.77 o 
  -3  -2   2     6172.95     6508.94    233.95 o 
  -2  -2   2     2563.66     2744.19    103.56 o 
  -1  -2   2     4991.42     4996.92    171.88 o 
   0  -2   2    13395.05    13373.46    468.22 o 
   1  -2   2     3919.28     3856.27     97.52 o 
   2  -2   2     2693.97     2962.66     60.54 o 
   3  -2   2     7711.83     8481.11    170.19 o 
   4  -2   2       13.67        9.26      2.91 o 
   5  -2   2     2598.96     2562.92     66.37 o 
   6  -2   2       22.66       22.54      4.39 o 
   7  -2   2     1540.13     1605.77     44.33 o 
   8  -2   2       18.82        8.35      4.80 o 
   9  -2   2      709.55      724.89     25.11 o 
  10  -2   2       36.73       35.05      7.30 o 
  11  -2   2      207.51      234.99     15.03 o 
  12  -2   2       10.39       14.62      9.35 o 
 -13  -1   2        1.50       -7.57     10.60 o 
 -12  -1   2      227.39      225.98     25.54 o 
 -11  -1   2       49.10       45.18     12.74 o 
 -10  -1   2      600.76      585.64     35.15 o 
  -9  -1   2       87.48       88.46     13.79 o 
  -8  -1   2      791.05      731.30     35.84 o 
  -7  -1   2      544.24      526.37     27.91 o 
  -6  -1   2     1246.61     1308.45     56.54 o 
  -5  -1   2     1232.60     1376.67     52.92 o 
  -4  -1   2     7077.64     7066.12    254.81 o 
  -3  -1   2      101.35      118.47      8.95 o 
  -2  -1   2     7644.31     8196.43    292.82 o 
  -1  -1   2     6556.59     6943.96    246.35 o 
   2  -1   2     6010.31     6393.35    154.90 o 
   3  -1   2     3040.49     3261.16     78.88 o 
   4  -1   2      348.30      423.33     14.04 o 
   5  -1   2     1509.69     1577.77     42.43 o 
   6  -1   2      453.42      393.95     14.54 o 
   7  -1   2     1327.25     1358.24     39.51 o 
   8  -1   2       80.91       91.59      8.22 o 
   9  -1   2     1310.15     1273.51     53.18 o 
  10  -1   2      135.50      144.83     11.91 o 
  11  -1   2      228.00      273.16     15.54 o 
  12  -1   2       14.25       21.22      7.92 o 
  13  -1   2      145.27      148.29     14.09 o 
 -13   0   2        1.91       10.63     12.04 o 
 -12   0   2      235.86      261.85     24.94 o 
 -11   0   2        2.05       -6.19      8.59 o 
 -10   0   2      622.12      572.87     35.38 o 
  -9   0   2       18.90        7.31      7.63 o 
  -8   0   2     1191.23     1288.24     55.98 o 
  -7   0   2       44.99       48.08      9.05 o 
  -6   0   2     4106.36     4087.22    153.52 o 
  -5   0   2      162.50      154.37     11.62 o 
  -4   0   2     1435.84     1475.10     55.88 o 
  -3   0   2      119.65      117.06      9.08 o 
  -1   0   2     2426.94     2640.16     91.29 o 
   0   0   2     4463.98     4755.96    159.21 o 
   1   0   2     2622.93     2626.54     68.80 o 
   2   0   2     5120.37     5519.71    190.38 o 
   3   0   2      539.75      517.69     14.51 o 
   4   0   2     7720.07     7806.55    244.97 o 
   5   0   2     1090.77     1076.55     30.51 o 
   6   0   2     1703.74     1742.92     55.57 o 
   7   0   2     1810.98     1901.66     51.21 o 
   8   0   2      254.85      245.55     15.19 o 
   9   0   2      328.01      324.76     20.88 o 
  10   0   2      286.09      308.49     23.45 o 
  11   0   2      222.60      224.83     14.38 o 
  12   0   2      108.83      100.51     11.41 o 
  13   0   2      107.30      118.94     15.70 o 
 -12   1   2      129.53      120.58     20.40 o 
 -11   1   2       69.77       62.82     14.28 o 
 -10   1   2      511.48      503.50     32.55 o 
  -9   1   2        3.04        4.87      7.90 o 
  -8   1   2     1006.46     1014.48     47.22 o 
  -7   1   2       19.25       24.22      7.54 o 
  -6   1   2     3297.96     3280.40    125.88 o 
  -5   1   2      424.08      477.31     24.22 o 
  -4   1   2     2745.50     2762.62    103.00 o 
  -3   1   2      264.98      296.87     15.63 o 
  -2   1   2     3842.34     4181.94    151.08 o 
  -1   1   2      112.31      120.12      7.11 o 
   0   1   2      153.30      146.54      7.44 o 
   1   1   2      540.09      633.06     24.09 o 
   2   1   2    16342.98    17803.26    641.72 o 
   3   1   2      298.69      306.58     14.58 o 
   4   1   2     5311.52     5399.21    148.52 o 
   5   1   2      519.12      518.43     16.01 o 
   6   1   2     3129.83     3300.25     83.62 o 
   7   1   2      653.39      655.16     21.42 o 
   8   1   2      943.75      973.72     30.08 o 
   9   1   2      163.97      156.05     11.17 o 
  10   1   2      417.90      451.62     19.18 o 
  11   1   2      150.94      141.67     12.43 o 
  12   1   2      207.46      222.47     16.33 o 
  13   1   2       60.17       77.62     11.22 o 
 -12   2   2       86.59       81.28     17.77 o 
 -11   2   2      124.38      113.86     18.10 o 
 -10   2   2      288.95      259.88     23.13 o 
  -9   2   2       79.22       72.53     13.33 o 
  -8   2   2      198.61      190.80     17.90 o 
  -7   2   2      225.01      237.21     18.40 o 
  -6   2   2     1608.46     1652.48     68.98 o 
  -5   2   2      163.87      149.60     12.83 o 
  -4   2   2     3966.33     3956.22    146.67 o 
  -3   2   2      997.01     1085.89     44.16 o 
  -2   2   2     5372.60     5892.07    212.89 o 
   0   2   2    17902.01    18069.66    625.66 o 
   1   2   2      117.38      139.70      7.17 o 
   3   2   2       70.66       77.07      7.04 o 
   4   2   2     2722.80     2657.34     98.00 o 
   5   2   2      309.32      309.34     16.68 o 
   6   2   2     3904.14     4086.14    149.87 o 
   7   2   2      132.24      127.88      8.04 o 
   8   2   2      900.70      939.41     29.39 o 
   9   2   2      128.89      147.50     10.17 o 
  10   2   2      905.57      898.29     30.34 o 
  11   2   2       43.75       42.57      8.03 o 
  12   2   2      215.19      175.47     20.63 o 
  13   2   2       11.22       -3.59      8.59 o 
 -12   3   2       19.37       15.04     12.67 o 
 -11   3   2      100.27       81.19     16.59 o 
 -10   3   2       46.13       52.03     13.66 o 
  -9   3   2      369.55      372.89     26.62 o 
  -8   3   2      173.18      170.24     18.99 o 
  -7   3   2      759.49      754.23     37.38 o 
  -6   3   2     1003.53      923.85     43.97 o 
  -5   3   2      543.37      497.18     26.16 o 
  -4   3   2     1751.14     1914.23     74.27 o 
  -3   3   2      262.23      248.46     16.22 o 
   0   3   2      941.94      979.76     34.23 o 
   1   3   2     1882.33     1874.05     67.66 o 
   2   3   2     4083.22     4049.87    144.21 o 
   3   3   2      730.30      789.18     30.41 o 
   4   3   2     4433.97     4711.24    169.68 o 
   5   3   2      118.98       91.55      9.15 o 
   6   3   2     2223.36     2098.39     79.94 o 
   7   3   2      142.04      143.22     12.37 o 
   8   3   2     1472.46     1436.40     59.76 o 
   9   3   2       24.99       31.10      9.02 o 
  10   3   2      790.54      766.28     39.10 o 
  11   3   2        3.36        4.94      8.06 o 
  12   3   2      340.98      300.46     24.78 o 
  13   3   2        2.75       -8.33      8.39 o 
 -11   4   2       87.92       84.67     17.38 o 
 -10   4   2       20.56       30.05     11.68 o 
  -9   4   2      429.19      422.02     29.52 o 
  -8   4   2      121.66      103.53     15.53 o 
  -7   4   2      705.10      722.67     38.17 o 
  -6   4   2      247.56      258.86     19.94 o 
  -5   4   2      730.50      734.06     35.57 o 
  -4   4   2     1034.71     1064.40     45.08 o 
   0   4   2     3695.44     3653.42    127.16 o 
   1   4   2     4656.08     4572.53    163.26 o 
   2   4   2     3573.15     3755.44    132.85 o 
   3   4   2     1272.94     1371.90     48.94 o 
   4   4   2     4594.38     4419.57    160.00 o 
   5   4   2     1078.15     1132.75     48.64 o 
   6   4   2     2290.95     2462.82     90.50 o 
   7   4   2     1316.86     1364.46     57.62 o 
   8   4   2      845.58      793.30     37.68 o 
   9   4   2      108.65      131.27     15.17 o 
  10   4   2      653.37      645.70     34.82 o 
  11   4   2       24.73       17.64      9.74 o 
  12   4   2      288.18      300.49     25.18 o 
  13   4   2        3.34        3.16      9.74 o 
 -11   5   2       70.59       73.39     16.72 o 
 -10   5   2       12.64       13.69     11.78 o 
  -9   5   2      273.21      286.57     24.55 o 
  -8   5   2        4.74       -0.13      7.90 o 
  -7   5   2      710.43      690.59     38.08 o 
  -6   5   2       42.15       43.57     11.09 o 
  -5   5   2     1119.69     1099.64     49.46 o 
   0   5   2      353.26      368.58     13.72 o 
   1   5   2     2048.64     2066.43     73.65 o 
   2   5   2     3136.99     3288.40    114.98 o 
   3   5   2     4493.93     4454.62    160.66 o 
   4   5   2      475.62      524.10     24.88 o 
   5   5   2     1603.18     1624.83     62.56 o 
   6   5   2     2350.89     2289.92     87.08 o 
   7   5   2     1501.50     1544.17     64.14 o 
   8   5   2      876.98      884.29     40.64 o 
   9   5   2      287.25      252.90     19.32 o 
  10   5   2      345.92      300.36     23.23 o 
  11   5   2      173.34      164.44     18.86 o 
  12   5   2      222.44      230.99     23.79 o 
  13   5   2       42.65       45.91     13.43 o 
 -10   6   2       16.15        5.96     10.56 o 
  -9   6   2      206.77      199.62     23.79 o 
  -8   6   2       30.80       17.67     10.56 o 
  -7   6   2      382.27      380.95     27.12 o 
  -6   6   2        6.60      -10.46      6.98 o 
  -5   6   2     1058.06     1037.64     50.78 o 
   0   6   2       29.67       23.04      2.60 o 
   1   6   2     2380.59     2114.68     80.66 o 
   2   6   2      302.14      325.24     15.50 o 
   3   6   2     5703.84     5799.07    207.82 o 
   4   6   2      297.57      296.01     16.39 o 
   6   6   2      391.54      361.57     20.37 o 
   7   6   2     1225.41     1199.59     52.13 o 
   8   6   2      496.63      490.70     27.71 o 
   9   6   2     1121.75     1309.90     56.47 o 
  10   6   2      241.33      227.37     20.50 o 
  11   6   2      316.56      262.68     22.48 o 
  12   6   2      163.99      211.87     20.34 o 
  13   6   2       89.95      101.33     16.92 o 
 -10   7   2       36.71       45.78     15.70 o 
  -9   7   2       79.18       48.70     14.35 o 
  -8   7   2       84.21       66.94     15.80 o 
  -7   7   2      158.56      168.53     20.96 o 
  -6   7   2       69.00       59.66     13.85 o 
   0   7   2       46.47       41.73      3.69 o 
   1   7   2     1399.39     1380.45     52.09 o 
   2   7   2      133.13      125.25      9.08 o 
   3   7   2     3046.51     2843.57    104.95 o 
   4   7   2        2.54       -0.26      4.31 o 
   5   7   2     1788.14     1875.20     71.15 o 
   6   7   2       18.17       17.74      6.55 o 
   7   7   2     1029.04     1009.28     43.83 o 
   8   7   2       23.14       25.96      8.82 o 
   9   7   2      974.51      943.43     45.81 o 
  10   7   2       24.52       19.48      9.94 o 
  11   7   2      300.01      331.98     25.27 o 
  12   7   2       22.98        2.93      9.12 o 
  13   7   2      139.54      154.84     20.83 o 
  -9   8   2       14.19       20.21     12.67 o 
  -8   8   2      110.34       86.81     17.44 o 
  -7   8   2       70.76       61.24     15.24 o 
  -6   8   2      227.36      238.75     23.04 o 
   1   8   2      840.27      745.15     32.02 o 
   2   8   2      552.38      548.75     22.94 o 
   3   8   2     2243.95     2149.10     81.51 o 
   4   8   2      552.64      558.56     26.46 o 
   5   8   2      975.94      889.82     38.37 o 
   6   8   2       61.22       57.49      9.44 o 
   7   8   2      678.21      651.79     33.11 o 
   8   8   2       94.07       83.29     12.24 o 
   9   8   2      464.71      420.21     26.62 o 
  10   8   2        7.56        0.33      7.73 o 
  11   8   2      211.19      187.25     21.36 o 
  12   8   2       12.10        8.19      9.51 o 
  13   8   2      190.62      183.73     23.56 o 
  -8   9   2       90.08       93.33     19.05 o 
  -7   9   2       20.41       -1.91     10.70 o 
  -6   9   2      137.04      139.34     20.86 o 
   2   9   2      209.66      202.95     12.70 o 
   3   9   2      320.71      311.91     17.47 o 
   4   9   2      348.35      333.43     19.91 o 
   5   9   2      377.16      375.09     22.25 o 
   6   9   2      615.78      601.64     30.64 o 
   7   9   2      473.23      465.76     26.62 o 
   8   9   2      287.29      266.59     19.98 o 
   9   9   2      415.15      389.54     25.90 o 
  10   9   2       44.19       40.28     11.42 o 
  11   9   2      136.82      141.51     19.02 o 
  12   9   2       19.00       22.08     10.89 o 
  -7  10   2        0.47       -9.51     10.37 o 
  -6  10   2      136.48      157.96     23.33 o 
   4  10   2      419.21      421.72     22.02 o 
   5  10   2      182.86      155.89     14.45 o 
   6  10   2      353.64      343.20     22.15 o 
   7  10   2      284.11      299.44     21.85 o 
   8  10   2      284.19      272.94     20.73 o 
   9  10   2      185.25      177.02     19.75 o 
  10  10   2      159.75      166.62     20.21 o 
  11  10   2      121.42      143.12     20.24 o 
  12  10   2       67.15       61.54     15.47 o 
  -6  11   2       79.84       75.59     18.66 o 
   6  11   2      207.31      213.84     18.56 o 
   7  11   2      102.93       92.18     13.95 o 
   8  11   2      246.33      279.59     22.61 o 
   9  11   2       63.47       73.06     13.69 o 
  10  11   2      228.69      238.00     22.74 o 
  11  11   2       52.78       32.18     13.06 o 
   8  12   2      163.52      166.16     19.02 o 
   9  12   2       10.12       20.63     10.53 o 
  10  12   2      225.90      244.94     23.56 o 
  -6 -13   3        3.85       -6.22     10.50 o 
  -5 -13   3       54.64       58.84     15.04 o 
  -4 -13   3        3.38      -15.20     10.43 o 
  -3 -13   3      103.42      130.68     19.88 o 
  -2 -13   3       14.19       11.35     12.64 o 
  -1 -13   3       97.27      109.06     18.20 o 
   0 -13   3       41.25       54.13     14.87 o 
   1 -13   3       74.68       76.35     16.75 o 
  -8 -12   3        9.02       13.00     12.74 o 
  -7 -12   3      167.73      162.50     22.34 o 
  -6 -12   3       11.30       19.38     12.70 o 
  -5 -12   3      126.07      128.01     19.38 o 
  -4 -12   3       12.31        5.04     11.58 o 
  -3 -12   3      296.40      361.90     27.51 o 
  -2 -12   3        7.98       -1.09     10.93 o 
  -1 -12   3      162.37      186.26     22.02 o 
   0 -12   3        1.09       -6.61      9.44 o 
   1 -12   3       90.45       95.27     17.01 o 
   2 -12   3       12.75       13.33     10.96 o 
   3 -12   3       88.36       84.67     16.59 o 
 -10 -11   3       80.32       91.03     19.09 o 
  -9 -11   3       71.34       76.48     16.82 o 
  -8 -11   3      112.85      124.20     19.28 o 
  -7 -11   3      144.45      146.61     20.44 o 
  -6 -11   3       15.44       19.22     12.24 o 
  -5 -11   3      279.21      264.55     23.30 o 
  -4 -11   3       79.61       70.16     14.87 o 
  -3 -11   3      182.95      140.03     18.86 o 
  -2 -11   3       44.86       49.07     12.87 o 
  -1 -11   3      306.03      333.00     26.49 o 
   0 -11   3      140.45      128.11     18.17 o 
   1 -11   3      189.06      205.68     20.24 o 
   2 -11   3       51.14       56.67     14.18 o 
   3 -11   3      195.21      227.96     21.62 o 
   4 -11   3        3.13      -13.87      9.25 o 
   5 -11   3       59.75       74.51     16.16 o 
 -10 -10   3       83.18       69.70     16.09 o 
  -9 -10   3       55.96       47.95     14.55 o 
  -8 -10   3      155.33      156.25     20.47 o 
  -7 -10   3       68.12       42.29     12.70 o 
  -6 -10   3      250.52      278.80     23.33 o 
  -5 -10   3      239.84      230.56     21.98 o 
  -4 -10   3      366.30      403.23     28.27 o 
  -3 -10   3      336.16      318.23     25.08 o 
  -2 -10   3      448.47      437.92     28.89 o 
  -1 -10   3      280.98      278.64     23.27 o 
   0 -10   3      178.54      169.15     19.32 o 
   1 -10   3      307.63      282.59     22.51 o 
   2 -10   3       95.36       99.42     15.86 o 
   3 -10   3       99.92      113.21     16.72 o 
   4 -10   3        5.80       -2.34      9.35 o 
   5 -10   3      128.96      136.41     18.89 o 
   6 -10   3       20.68       12.37     11.35 o 
 -11  -9   3        9.89        2.37     12.37 o 
 -10  -9   3      195.39      187.91     22.71 o 
  -9  -9   3        9.68       -2.44     10.40 o 
  -8  -9   3      184.42      182.61     20.83 o 
  -7  -9   3       30.18       28.27     11.75 o 
  -6  -9   3      906.01      965.61     49.40 o 
  -5  -9   3      111.73       80.33     14.91 o 
  -4  -9   3      669.00      690.19     38.01 o 
  -3  -9   3      133.84      147.33     17.05 o 
  -2  -9   3      520.07      456.48     27.97 o 
  -1  -9   3      253.39      232.80     19.61 o 
   0  -9   3      850.04      864.97     43.74 o 
   1  -9   3      152.01      154.77     17.67 o 
   2  -9   3      521.46      464.93     28.83 o 
   3  -9   3      157.89      155.68     14.12 o 
   4  -9   3      121.85      136.06     11.02 o 
   5  -9   3      168.23      190.73     19.98 o 
   6  -9   3       24.57       14.13      9.05 o 
   7  -9   3       81.87      109.39     16.65 o 
   8  -9   3       27.97       15.99     10.96 o 
 -12  -8   3      126.85      130.35     22.18 o 
 -11  -8   3       14.22       11.62     11.65 o 
 -10  -8   3      297.65      305.89     25.44 o 
  -9  -8   3       38.84       28.60     11.58 o 
  -8  -8   3      566.29      566.92     33.96 o 
  -7  -8   3       90.71       65.72     13.16 o 
  -6  -8   3      929.37      998.91     47.09 o 
  -5  -8   3       84.52       89.08     14.32 o 
  -4  -8   3      611.46      609.40     33.80 o 
  -3  -8   3      274.26      322.60     22.31 o 
  -2  -8   3      525.70      569.06     30.77 o 
  -1  -8   3      275.38      287.82     21.13 o 
   0  -8   3     1172.95     1124.72     50.12 o 
   1  -8   3      228.33      215.59     10.95 o 
   2  -8   3     1024.91     1034.46     30.86 o 
   3  -8   3       67.79       42.74      6.56 o 
   4  -8   3      471.79      498.24     19.47 o 
   5  -8   3       92.73       93.55      9.65 o 
   6  -8   3      196.78      229.84     14.84 o 
   7  -8   3       58.49       46.86     11.91 o 
   8  -8   3       65.80       68.06     14.02 o 
   9  -8   3       30.08       27.45     12.14 o 
 -12  -7   3      111.65       91.82     18.43 o 
 -11  -7   3       91.10       62.82     15.27 o 
 -10  -7   3      287.10      270.25     24.98 o 
  -9  -7   3       46.59       41.86     12.41 o 
  -8  -7   3      553.29      510.61     32.09 o 
  -7  -7   3      157.63      141.31     16.98 o 
  -6  -7   3     1114.67     1054.10     49.49 o 
  -5  -7   3      317.76      320.14     21.82 o 
  -4  -7   3     1471.64     1418.20     63.05 o 
  -3  -7   3      140.03      173.23     16.45 o 
  -2  -7   3     2273.95     2216.83     85.33 o 
  -1  -7   3      347.63      281.50     20.11 o 
   0  -7   3      353.20      352.94     12.50 o 
   1  -7   3      155.23      150.41     15.12 o 
   2  -7   3     1148.54     1179.55     34.32 o 
   3  -7   3       73.72       84.15     12.08 o 
   4  -7   3     1198.47     1254.76     37.19 o 
   5  -7   3       57.25       61.15     10.14 o 
   6  -7   3      661.25      702.16     26.39 o 
   7  -7   3       32.30       31.03     10.83 o 
   8  -7   3      118.05      108.93     15.83 o 
   9  -7   3       18.91       12.97     10.56 o 
 -12  -6   3       42.19       34.98     14.81 o 
 -11  -6   3      199.93      205.78     22.97 o 
 -10  -6   3      222.22      200.18     21.56 o 
  -9  -6   3      376.94      364.63     25.96 o 
  -8  -6   3      359.02      372.07     25.21 o 
  -7  -6   3      147.33      148.45     16.42 o 
  -6  -6   3      694.65      645.40     33.76 o 
  -5  -6   3      723.14      733.30     35.48 o 
  -4  -6   3      735.89      693.81     32.94 o 
  -3  -6   3      327.88      372.00     22.31 o 
  -2  -6   3     1916.22     2054.13     79.74 o 
  -1  -6   3      950.55      940.46     25.43 o 
   0  -6   3     1014.91      908.99     25.71 o 
   1  -6   3      494.41      489.34     18.81 o 
   2  -6   3     1179.40     1218.45     34.13 o 
   3  -6   3       36.22       54.91      6.11 o 
   4  -6   3     1132.68     1107.14     42.76 o 
   5  -6   3       41.37       27.69      5.02 o 
   6  -6   3      415.67      448.48     20.40 o 
   7  -6   3        1.33       -7.06      4.71 o 
   8  -6   3      234.08      209.10     18.56 o 
   9  -6   3        5.13       -4.94      8.65 o 
  10  -6   3       92.84       89.58     16.06 o 
 -13  -5   3      174.37      175.21     24.02 o 
 -12  -5   3        6.88       17.21     12.21 o 
 -11  -5   3      228.67      231.12     22.51 o 
 -10  -5   3       44.43       61.47     13.23 o 
  -9  -5   3      624.92      600.25     34.36 o 
  -8  -5   3      462.20      440.81     27.22 o 
  -7  -5   3      661.67      692.07     34.75 o 
  -6  -5   3       39.77       45.40      4.83 o 
  -5  -5   3      466.25      487.84     15.74 o 
  -4  -5   3     1520.74     1364.79     58.41 o 
  -3  -5   3     2172.97     2101.75     83.09 o 
  -2  -5   3     1353.09     1541.67     61.80 o 
  -1  -5   3      808.63      753.51     33.17 o 
   0  -5   3     3647.98     3954.80     96.28 o 
   1  -5   3     1059.26     1092.23     39.82 o 
   2  -5   3     1231.47     1342.06     35.68 o 
   3  -5   3      260.02      244.07      8.72 o 
   4  -5   3      460.65      417.07     12.42 o 
   5  -5   3      354.38      342.37     11.63 o 
   6  -5   3      443.93      475.11     17.85 o 
   7  -5   3      280.74      283.59     13.75 o 
   8  -5   3      203.51      213.16     13.13 o 
   9  -5   3       11.36       18.99      9.44 o 
  10  -5   3      148.84      172.34     20.40 o 
  11  -5   3        6.23        9.81     10.76 o 
 -13  -4   3      112.99      105.67     20.47 o 
 -12  -4   3        4.30       -2.86     11.12 o 
 -11  -4   3      197.96      182.51     21.88 o 
 -10  -4   3       23.25       11.58      9.71 o 
  -9  -4   3      819.88      832.95     41.93 o 
  -8  -4   3       23.46       27.31      9.05 o 
  -7  -4   3     1675.03     1589.79     67.46 o 
  -6  -4   3      116.64      117.29     12.70 o 
  -5  -4   3     2208.88     2126.39     81.38 o 
  -4  -4   3      514.22      524.00     25.64 o 
  -3  -4   3     1399.74     1655.80     62.53 o 
  -2  -4   3      937.49      988.18     40.91 o 
  -1  -4   3     1611.15     1720.50     66.38 o 
   0  -4   3       87.82       60.41      7.31 o 
   1  -4   3     2267.22     1982.38     51.76 o 
   2  -4   3     1371.97     1388.64     38.34 o 
   3  -4   3     3116.31     3155.34     65.75 o 
   4  -4   3      529.39      530.32     14.38 o 
   5  -4   3      661.97      666.15     17.59 o 
   6  -4   3      796.99      772.50     24.82 o 
   7  -4   3      547.16      562.39     20.38 o 
   8  -4   3      239.75      260.98     14.35 o 
   9  -4   3      165.99      165.39     12.04 o 
  10  -4   3      105.35      105.04     10.83 o 
  11  -4   3       35.01       30.93     11.72 o 
 -13  -3   3       68.54       74.67     17.87 o 
 -12  -3   3       24.72       11.35     11.58 o 
 -11  -3   3      204.07      204.96     22.28 o 
 -10  -3   3      103.81      129.36     17.41 o 
  -9  -3   3      981.85      984.20     46.96 o 
  -8  -3   3       59.35       75.06     12.04 o 
  -7  -3   3     1738.60     1705.85     69.44 o 
  -6  -3   3        9.27        1.45      5.63 o 
  -5  -3   3     1413.40     1418.43     55.78 o 
  -4  -3   3      186.85      182.38     13.62 o 
  -3  -3   3     4083.85     4242.95    153.55 o 
  -2  -3   3      464.73      462.70     21.29 o 
  -1  -3   3     4770.54     4870.35    181.82 o 
   0  -3   3      109.13       93.46      8.52 o 
   1  -3   3     6672.35     6645.02    242.80 o 
   2  -3   3      303.95      249.56      7.52 o 
   3  -3   3     2875.05     3187.29     65.95 o 
   4  -3   3      976.47      931.90     22.00 o 
   5  -3   3     1308.22     1384.18     37.69 o 
   6  -3   3       82.31       79.06      7.17 o 
   7  -3   3      678.86      626.59     28.53 o 
   8  -3   3      474.88      467.07     18.27 o 
   9  -3   3      527.81      511.66     31.72 o 
  10  -3   3      101.19       99.52     10.41 o 
  11  -3   3       75.68       77.45     10.08 o 
  12  -3   3       46.66       56.50      9.84 o 
 -13  -2   3       50.25       36.20     14.45 o 
 -12  -2   3       87.32      103.73     18.00 o 
 -11  -2   3      223.17      211.87     23.30 o 
 -10  -2   3      149.44      145.39     18.13 o 
  -9  -2   3      345.81      347.05     25.60 o 
  -8  -2   3      167.45      152.30     16.45 o 
  -7  -2   3     1493.99     1499.48     61.54 o 
  -6  -2   3      353.06      311.61     20.40 o 
  -5  -2   3     1873.55     1964.98     75.13 o 
  -4  -2   3     1432.38     1469.60     54.96 o 
  -3  -2   3     8127.45     8178.53    291.41 o 
  -2  -2   3      552.55      599.30     24.55 o 
  -1  -2   3     4361.04     4148.63    156.78 o 
   0  -2   3     1167.03      958.33     37.91 o 
   1  -2   3     3051.88     3235.75    116.27 o 
   3  -2   3     6686.75     6592.20    132.68 o 
   4  -2   3      408.05      439.47     14.47 o 
   5  -2   3     2426.40     2634.63     66.83 o 
   6  -2   3      302.69      345.21     13.40 o 
   7  -2   3     1360.69     1351.82     63.99 o 
   8  -2   3       59.86       38.72      7.73 o 
   9  -2   3      696.76      698.60     24.90 o 
  10  -2   3       46.52       53.44      8.26 o 
  11  -2   3      154.48      146.41     12.72 o 
  12  -2   3        7.18       14.57      7.19 o 
 -13  -1   3       20.40       13.79     13.39 o 
 -12  -1   3      150.19      165.00     21.85 o 
 -11  -1   3      119.23      140.45     19.22 o 
 -10  -1   3      352.08      326.06     26.00 o 
  -9  -1   3      163.18      139.17     17.77 o 
  -8  -1   3      726.37      725.64     37.58 o 
  -7  -1   3      873.00      907.56     41.46 o 
  -6  -1   3     1438.74     1422.67     58.87 o 
  -5  -1   3     2484.72     2538.25     97.11 o 
  -4  -1   3     1068.16     1169.38     45.68 o 
  -3  -1   3     4704.64     5020.42    177.90 o 
  -2  -1   3     3216.82     3257.66    113.17 o 
  -1  -1   3     4598.50     4651.87    163.06 o 
   0  -1   3     3943.38     3915.84    135.68 o 
   1  -1   3     2453.18     2354.94     63.71 o 
   2  -1   3      367.60      385.16     11.79 o 
   3  -1   3    10116.35    10824.57    261.85 o 
   4  -1   3     1078.14     1104.99     30.39 o 
   5  -1   3     2171.19     2255.72     90.66 o 
   6  -1   3      116.44      124.28      7.78 o 
   7  -1   3     1186.58     1206.35     34.86 o 
   8  -1   3       72.98       65.09      7.27 o 
   9  -1   3      746.81      759.67     26.15 o 
  10  -1   3        2.09       -2.61      4.91 o 
  11  -1   3      237.24      266.26     15.86 o 
  12  -1   3        8.81        0.23      6.04 o 
  13  -1   3      135.16      147.31     14.42 o 
 -12   0   3      207.64      232.47     26.16 o 
 -11   0   3       16.50        9.35     10.20 o 
 -10   0   3      472.30      488.40     31.53 o 
  -9   0   3      167.80      182.08     17.80 o 
  -8   0   3     1123.52     1065.22     48.84 o 
  -7   0   3      136.82      125.05     13.95 o 
  -6   0   3     2047.41     2142.95     84.25 o 
  -5   0   3      787.04      791.06     36.73 o 
  -4   0   3     1952.17     1869.87     69.83 o 
  -3   0   3     3306.35     3404.34    123.80 o 
  -2   0   3      295.95      333.53     17.38 o 
   0   0   3      123.60      127.88      7.11 o 
   1   0   3     4097.43     4159.81    107.58 o 
   2   0   3    10128.62    10034.58    355.81 o 
   3   0   3     1832.26     1920.62     70.00 o 
   4   0   3     2589.40     2814.74     71.96 o 
   5   0   3     2799.06     2843.02     71.83 o 
   6   0   3     1965.08     1868.54     49.90 o 
   7   0   3     1135.76     1132.18     46.47 o 
   8   0   3      464.42      469.28     17.75 o 
   9   0   3      792.77      789.93     27.03 o 
  10   0   3        7.91        0.01      6.01 o 
  11   0   3      170.04      196.12     14.45 o 
  12   0   3       16.16       16.06      7.81 o 
  13   0   3      136.03      156.09     20.80 o 
 -12   1   3      136.07      136.31     20.73 o 
 -11   1   3        6.10       -0.79      9.21 o 
 -10   1   3      407.52      367.03     27.68 o 
  -9   1   3        8.83       -2.96      7.34 o 
  -8   1   3      525.55      515.51     30.01 o 
  -7   1   3       10.15       -3.39      5.13 o 
  -6   1   3     3648.73     3586.72    134.30 o 
  -5   1   3      107.38       99.78     11.06 o 
  -4   1   3     2668.79     2998.90    113.77 o 
  -3   1   3      294.32      301.44     15.93 o 
  -2   1   3     6975.67     7490.44    271.60 o 
  -1   1   3     1155.02     1235.16     44.85 o 
   0   1   3    12575.34    12641.93    318.56 o 
   1   1   3     3277.65     3578.39    128.25 o 
   3   1   3      628.85      632.27     24.65 o 
   4   1   3     7390.79     7711.88    275.08 o 
   5   1   3     1203.47     1122.35     47.26 o 
   6   1   3     2539.94     2850.88    103.86 o 
   7   1   3     1491.65     1511.79     41.81 o 
   8   1   3      533.57      527.89     18.91 o 
   9   1   3      280.96      269.07     13.53 o 
  10   1   3      223.54      218.65     13.59 o 
  11   1   3      234.43      219.61     13.86 o 
  12   1   3      103.26       95.27     15.83 o 
  13   1   3      104.88      110.54     18.36 o 
 -12   2   3       81.88       86.15     18.03 o 
 -11   2   3       76.65       75.59     15.60 o 
 -10   2   3      305.77      261.62     24.02 o 
  -9   2   3       42.19       30.24     11.02 o 
  -8   2   3      365.84      309.28     22.61 o 
  -7   2   3        0.26       -2.04      5.50 o 
  -6   2   3     1586.53     1596.14     66.44 o 
  -5   2   3      266.57      274.06     18.23 o 
  -4   2   3     2599.97     2690.88    102.64 o 
  -3   2   3      733.19      742.62     31.89 o 
  -2   2   3     5184.97     5272.46    190.11 o 
  -1   2   3     1184.56     1107.64     42.45 o 
   0   2   3    29452.47    31920.53   1102.47 o 
   1   2   3      422.91      390.30     16.68 o 
   2   2   3     8471.12     8865.99    294.53 o 
   3   2   3      311.05      352.62     15.73 o 
   4   2   3     1481.34     1499.91     60.12 o 
   5   2   3       44.84       60.88      7.96 o 
   6   2   3     1996.44     2012.66     77.01 o 
   7   2   3      468.11      472.70     25.57 o 
   8   2   3      882.12      870.93     41.43 o 
   9   2   3      172.11      137.95     15.57 o 
  10   2   3      711.10      719.84     38.73 o 
  11   2   3      252.34      269.42     22.87 o 
  12   2   3      155.36      173.63     20.73 o 
  13   2   3       77.56       88.03     16.29 o 
 -12   3   3       47.91       15.37     12.01 o 
 -11   3   3       73.62       36.40     13.13 o 
 -10   3   3      108.67       85.76     16.26 o 
  -9   3   3      125.13      145.72     18.56 o 
  -8   3   3      275.28      279.92     23.23 o 
  -7   3   3      311.50      329.58     22.21 o 
  -6   3   3      709.59      737.02     35.77 o 
  -5   3   3      495.59      505.77     26.79 o 
  -4   3   3     2963.82     2792.43    104.19 o 
  -3   3   3      623.96      564.22     27.35 o 
   0   3   3     3469.04     3525.97    121.50 o 
   1   3   3     2782.44     2916.83    105.54 o 
   2   3   3     6534.35     6921.88    237.83 o 
   3   3   3     1085.93     1074.24     41.00 o 
   4   3   3     2385.08     2102.04     76.48 o 
   5   3   3      295.04      313.75     16.98 o 
   6   3   3     4428.78     4741.84    170.07 o 
   7   3   3       27.29       32.15      7.34 o 
   8   3   3      597.42      629.54     32.48 o 
   9   3   3      189.31      189.59     16.32 o 
  10   3   3      957.33      941.91     46.43 o 
  11   3   3       81.83       63.81     13.20 o 
  12   3   3      293.63      286.24     24.98 o 
  13   3   3       33.83       27.97     11.98 o 
 -11   4   3       44.77       46.66     14.45 o 
 -10   4   3       51.68       53.71     14.84 o 
  -9   4   3      332.19      330.96     26.33 o 
  -8   4   3      151.55      136.01     17.61 o 
  -7   4   3      615.54      592.13     33.04 o 
  -6   4   3      683.54      596.57     32.09 o 
  -5   4   3      351.84      346.17     21.95 o 
  -4   4   3     2029.67     2087.17     79.90 o 
   0   4   3     1754.36     1642.50     61.31 o 
   1   4   3     1803.06     1925.62     68.38 o 
   2   4   3     3570.08     3532.35    125.12 o 
   3   4   3      641.60      654.36     26.75 o 
   4   4   3     4788.44     5062.08    182.61 o 
   5   4   3      263.30      280.28     15.43 o 
   6   4   3     2895.24     2813.76    105.64 o 
   7   4   3      160.05      175.57     15.11 o 
   8   4   3      687.48      723.76     35.94 o 
   9   4   3       88.08       77.96     12.51 o 
  10   4   3      733.41      736.73     38.54 o 
  11   4   3        9.13       11.98      9.05 o 
  12   4   3      436.37      416.10     29.39 o 
  13   4   3        1.73        3.72     10.23 o 
 -11   5   3       64.72       60.29     16.06 o 
 -10   5   3       15.44        1.42     11.22 o 
  -9   5   3      282.40      266.92     24.06 o 
  -8   5   3       63.22       38.24     12.34 o 
  -7   5   3      462.26      477.08     29.78 o 
  -6   5   3       16.25        0.89      7.11 o 
  -5   5   3      440.92      437.09     26.43 o 
  -4   5   3      170.16      136.93     14.74 o 
   1   5   3     2717.04     2613.51     94.81 o 
   2   5   3     1169.08     1093.65     41.93 o 
   3   5   3      817.66      916.18     33.57 o 
   4   5   3     1381.61     1356.03     52.16 o 
   5   5   3      852.73      925.62     41.14 o 
   6   5   3     1863.18     1814.06     71.68 o 
   7   5   3     1170.42     1233.91     51.47 o 
   8   5   3     1520.26     1356.86     57.92 o 
   9   5   3      153.79      173.49     17.77 o 
  10   5   3      933.22      889.36     45.32 o 
  11   5   3      132.14      119.69     16.62 o 
  12   5   3      256.51      238.09     21.98 o 
  13   5   3       14.35       13.99     11.25 o 
 -10   6   3        6.02        0.46     10.86 o 
  -9   6   3      148.65      114.36     18.33 o 
  -8   6   3        1.23        1.35      8.39 o 
  -7   6   3      566.89      547.73     33.93 o 
  -6   6   3        2.22       -6.42      6.68 o 
  -5   6   3      833.95      818.60     40.77 o 
   1   6   3     2348.01     2307.79     82.63 o 
   2   6   3      770.28      765.13     29.98 o 
   3   6   3     2028.18     1970.74     75.20 o 
   4   6   3      970.02     1022.80     42.55 o 
   5   6   3      712.91      723.69     33.27 o 
   6   6   3     1011.31     1002.50     42.06 o 
   7   6   3     1767.93     1830.12     74.93 o 
   8   6   3     1177.07     1179.15     49.53 o 
   9   6   3      553.46      510.55     29.22 o 
  10   6   3      266.28      225.62     20.17 o 
  11   6   3      258.61      279.23     23.30 o 
  12   6   3      170.00      180.93     21.03 o 
  13   6   3       59.42       51.80     13.92 o 
  -9   7   3      138.83      167.21     22.97 o 
  -8   7   3       28.28        9.31     10.66 o 
  -7   7   3      229.26      257.08     23.43 o 
  -6   7   3        3.84        8.82      9.48 o 
  -5   7   3      577.01      543.52     33.70 o 
   1   7   3     2792.70     2787.69     99.65 o 
   2   7   3       29.73       34.65      4.80 o 
   3   7   3     2193.81     2205.97     83.13 o 
   4   7   3       96.70      110.24     10.00 o 
   5   7   3     1312.95     1317.80     52.29 o 
   6   7   3       60.54       66.44      9.71 o 
   7   7   3      716.12      755.55     35.31 o 
   8   7   3      236.53      222.10     17.41 o 
   9   7   3      974.56      974.16     45.71 o 
  10   7   3       25.47       10.33      8.69 o 
  11   7   3      201.83      174.35     20.47 o 
  12   7   3       82.61       73.16     14.87 o 
  13   7   3      116.87      120.94     19.02 o 
  -9   8   3       29.35       30.93     13.92 o 
  -8   8   3       41.46       31.49     14.02 o 
  -7   8   3      108.89      118.60     19.81 o 
  -6   8   3      190.69      162.04     20.93 o 
   2   8   3      321.34      301.02     14.91 o 
   3   8   3     2130.36     2051.40     78.78 o 
   4   8   3      393.71      413.46     20.73 o 
   5   8   3     1507.83     1477.07     59.80 o 
   6   8   3        1.02       -2.01      4.64 o 
   7   8   3      893.98      846.58     39.16 o 
   8   8   3        6.33       -4.71      6.55 o 
   9   8   3      488.26      500.01     29.16 o 
  10   8   3       47.75       31.63     10.63 o 
  11   8   3      224.01      187.32     21.36 o 
  12   8   3       17.30       19.05     11.22 o 
  13   8   3      150.25      187.78     23.46 o 
  -8   9   3       51.23       38.37     15.20 o 
  -7   9   3       50.49       48.41     14.35 o 
  -6   9   3       92.96       88.72     17.84 o 
   3   9   3     1762.65     1723.49     64.80 o 
   4   9   3      162.08      165.43     12.74 o
[truncated: 156,802 more chars]
